# Supplementary material for: Background sequence characteristics influence the occurrence and severity of disease-causing mtDNA mutations
Source: PLoS Genet. 2017 Dec 18;13(12):e1007126. doi: 10.1371/journal.pgen.1007126 (PMC5757940; doi:10.1371/journal.pgen.1007126)
Supplement: S1 Table — 17,815 of the 30,506 mtDNA sequences which was possible to identify all known appropriate haplogroup markers down to the sub-haplogroup level were labeled as sub-haplogroup tagged in the QC column. (XLSX) [file pgen.1007126.s008.xlsx]

## Sheet: Sheet1
SampleID	haplogroup	verbose_haplogroup	QC
gi_107784936	U5b	U5b1c2	non-sub-haplogroup tagged
gi_107785150	V9a	V9a1	sub-haplogroup tagged
gi_109255141	M1a	M1a2a	sub-haplogroup tagged
gi_109255143	M1b	M1b1	non-sub-haplogroup tagged
gi_109289430	M1a	M1a3b	non-sub-haplogroup tagged
gi_109289444	M1a	M1a3a	non-sub-haplogroup tagged
gi_109289458	M1a	M1a2a	non-sub-haplogroup tagged
gi_109289472	M1a	M1a1b1b	sub-haplogroup tagged
gi_109289486	M1a	M1a1	sub-haplogroup tagged
gi_109289500	M1a	M1a1b1b1	sub-haplogroup tagged
gi_109289514	M1b	M1b2	non-sub-haplogroup tagged
gi_109289528	M1b	M1b2	sub-haplogroup tagged
gi_109692789	U5b	U5b1b1e	non-sub-haplogroup tagged
gi_109893899	J1c	J1c2a2	sub-haplogroup tagged
gi_109894756	U5a	U5a1a1	sub-haplogroup tagged
gi_110083928	M7b	M7b1a1+(16192)	non-sub-haplogroup tagged
gi_110169664	B4a	B4a1c4	non-sub-haplogroup tagged
gi_110169678	B5a	B5a1	non-sub-haplogroup tagged
gi_110169692	N9a	N9a6	non-sub-haplogroup tagged
gi_110169706	M7b	M7b1a1a	non-sub-haplogroup tagged
gi_110169720	M21b	M21b2	non-sub-haplogroup tagged
gi_110169734	N9a	N9a6	non-sub-haplogroup tagged
gi_110169748	B4c	B4c1b2c	non-sub-haplogroup tagged
gi_110169762	M59	M59	non-sub-haplogroup tagged
gi_110169776	F1a	F1a1	non-sub-haplogroup tagged
gi_110351027	K1c	K1c2a	non-sub-haplogroup tagged
gi_110609912	W4a	W4a1	non-sub-haplogroup tagged
gi_110609913	W1	W1	sub-haplogroup tagged
gi_110609914	W1b	W1b	non-sub-haplogroup tagged
gi_110609915	W1b	W1b	non-sub-haplogroup tagged
gi_110609916	W1b	W1b	non-sub-haplogroup tagged
gi_110609917	W1b	W1b	non-sub-haplogroup tagged
gi_110609918	W1b	W1b1	non-sub-haplogroup tagged
gi_110609919	W1b	W1b1	non-sub-haplogroup tagged
gi_110609920	W1b	W1b1	non-sub-haplogroup tagged
gi_110609921	W1b	W1b1	non-sub-haplogroup tagged
gi_110609922	W1b	W1b1	non-sub-haplogroup tagged
gi_110609923	W1b	W1b1	non-sub-haplogroup tagged
gi_110609924	W1b	W1b1	non-sub-haplogroup tagged
gi_110609925	W1b	W1b1	non-sub-haplogroup tagged
gi_110609926	W1a	W1a	sub-haplogroup tagged
gi_110609927	W1a	W1a	sub-haplogroup tagged
gi_110609928	W1a	W1a	sub-haplogroup tagged
gi_110609929	W1a	W1a	non-sub-haplogroup tagged
gi_110609930	W1a	W1a	sub-haplogroup tagged
gi_110609931	W1a	W1a	sub-haplogroup tagged
gi_110609932	W1a	W1a	non-sub-haplogroup tagged
gi_110609933	W1a	W1a	non-sub-haplogroup tagged
gi_110609934	W1a	W1a	sub-haplogroup tagged
gi_110609935	W1a	W1a	sub-haplogroup tagged
gi_110609936	W1a	W1a	sub-haplogroup tagged
gi_110609937	W1a	W1a	sub-haplogroup tagged
gi_110609938	W1a	W1a	sub-haplogroup tagged
gi_110609939	W1a	W1a	sub-haplogroup tagged
gi_110609940	W1a	W1a	sub-haplogroup tagged
gi_110609941	W1a	W1a	sub-haplogroup tagged
gi_110609942	W1a	W1a	sub-haplogroup tagged
gi_110609943	W1a	W1a	non-sub-haplogroup tagged
gi_110609944	W1a	W1a	sub-haplogroup tagged
gi_110609945	W1a	W1a	sub-haplogroup tagged
gi_110609946	W1a	W1a	sub-haplogroup tagged
gi_110609947	W1a	W1a	sub-haplogroup tagged
gi_110609948	I2a	I2a1a	non-sub-haplogroup tagged
gi_110609949	I1a	I1a1a	non-sub-haplogroup tagged
gi_110609950	I1a	I1a1a	non-sub-haplogroup tagged
gi_110609951	I1a	I1a1a1	non-sub-haplogroup tagged
gi_110609952	I1a	I1a1a2	non-sub-haplogroup tagged
gi_110609953	I1a	I1a1a2	non-sub-haplogroup tagged
gi_110609954	I1a	I1a1a2	non-sub-haplogroup tagged
gi_110609955	X2c	X2c1	sub-haplogroup tagged
gi_110609956	X2c	X2c1a	non-sub-haplogroup tagged
gi_110609957	X2c	X2c1a	non-sub-haplogroup tagged
gi_110609958	X2b	X2b+226	sub-haplogroup tagged
gi_110609960	U5a	U5a1b3	sub-haplogroup tagged
gi_110609962	K1a	K1a1b1b1	non-sub-haplogroup tagged
gi_110609963	K1b	K1b1a	non-sub-haplogroup tagged
gi_110609964	K1c	K1c1	non-sub-haplogroup tagged
gi_110609965	K1c	K1c1	non-sub-haplogroup tagged
gi_110609966	K1c	K1c1	non-sub-haplogroup tagged
gi_110609967	J1c	J1c5a1	non-sub-haplogroup tagged
gi_110609968	K1c	K1c1	non-sub-haplogroup tagged
gi_110609969	K1b	K1b2a1	sub-haplogroup tagged
gi_110609970	K1b	K1b2a1	sub-haplogroup tagged
gi_110609971	K1a	K1a13a	sub-haplogroup tagged
gi_110609972	K1a	K1a13a	non-sub-haplogroup tagged
gi_110609973	K1a	K1a2a2	non-sub-haplogroup tagged
gi_110609974	Q3a	Q3a1	non-sub-haplogroup tagged
gi_110809874	HV1b	HV1b2	sub-haplogroup tagged
gi_110809888	U6a	U6a7a1b	sub-haplogroup tagged
gi_110810071	U5a	U5a1b3	sub-haplogroup tagged
gi_110810085	H7a	H7a1	sub-haplogroup tagged
gi_111072042	U5b	U5b1b1a1a	non-sub-haplogroup tagged
gi_111072056	U5b	U5b1b1a1a	non-sub-haplogroup tagged
gi_111072070	U5b	U5b1e1	non-sub-haplogroup tagged
gi_111072084	H	H	non-sub-haplogroup tagged
gi_111072098	V1a	V1a1	non-sub-haplogroup tagged
gi_111072112	V1a	V1a1	non-sub-haplogroup tagged
gi_111072126	V1a	V1a1	non-sub-haplogroup tagged
gi_111072140	H1a	H1a8	non-sub-haplogroup tagged
gi_111072154	H1b	H1b1	non-sub-haplogroup tagged
gi_111072168	H1b	H1b1	non-sub-haplogroup tagged
gi_111072182	H1b	H1b1	non-sub-haplogroup tagged
gi_111072196	U8a	U8a1a1b1	non-sub-haplogroup tagged
gi_111072210	J2a	J2a1a1a1	non-sub-haplogroup tagged
gi_111072224	J2a	J2a1a1a1	non-sub-haplogroup tagged
gi_111072238	U5a	U5a2a1a	non-sub-haplogroup tagged
gi_111072252	U5a	U5a2a1a	non-sub-haplogroup tagged
gi_111072266	U5a	U5a	non-sub-haplogroup tagged
gi_111072280	K1a	K1a4h	non-sub-haplogroup tagged
gi_111072294	U5a	U5a2a1a	non-sub-haplogroup tagged
gi_111072308	U5a	U5a2a1a	non-sub-haplogroup tagged
gi_111072322	U5a	U5a2a1a	non-sub-haplogroup tagged
gi_111072336	W1e	W1e	non-sub-haplogroup tagged
gi_111072350	H1n	H1n	non-sub-haplogroup tagged
gi_111072364	H1n	H1n	non-sub-haplogroup tagged
gi_111072378	H3	H3	non-sub-haplogroup tagged
gi_111072392	H1b	H1b1	non-sub-haplogroup tagged
gi_111072406	H1	H1	non-sub-haplogroup tagged
gi_111072420	H1c	H1c9	non-sub-haplogroup tagged
gi_111072434	U4d	U4d1a1a	non-sub-haplogroup tagged
gi_111072448	U4d	U4d1a1a	non-sub-haplogroup tagged
gi_111072462	I2a	I2a1a	non-sub-haplogroup tagged
gi_111072476	H13a	H13a1a1d1	non-sub-haplogroup tagged
gi_111072490	H49	H49	non-sub-haplogroup tagged
gi_111072504	V1a	V1a1	non-sub-haplogroup tagged
gi_111072518	H13a	H13a1a1d1	non-sub-haplogroup tagged
gi_111072532	H13a	H13a1a1d1	non-sub-haplogroup tagged
gi_111072546	H3h	H3h1	non-sub-haplogroup tagged
gi_111072560	B4a	B4a1a	non-sub-haplogroup tagged
gi_111072574	U2e	U2e1a1a	non-sub-haplogroup tagged
gi_111072588	U3b	U3b1b	non-sub-haplogroup tagged
gi_111072602	H2a	H2a1a	sub-haplogroup tagged
gi_111072616	H2a	H2a1a	sub-haplogroup tagged
gi_111072630	H2a	H2a1a	sub-haplogroup tagged
gi_111072644	T	T	non-sub-haplogroup tagged
gi_111072672	H13a	H13a1a1d1	non-sub-haplogroup tagged
gi_111072686	H13a	H13a1a1d1	non-sub-haplogroup tagged
gi_111072700	H13a	H13a1a1d1	non-sub-haplogroup tagged
gi_111072714	V7a	V7a1	non-sub-haplogroup tagged
gi_111072728	V7a	V7a1	non-sub-haplogroup tagged
gi_111072742	V7a	V7a1	non-sub-haplogroup tagged
gi_111072756	V7a	V7a1	non-sub-haplogroup tagged
gi_111072770	V7a	V7a1	non-sub-haplogroup tagged
gi_111072784	V7a	V7a1	non-sub-haplogroup tagged
gi_111072798	V7a	V7a1	non-sub-haplogroup tagged
gi_111072812	I2b	I2b	non-sub-haplogroup tagged
gi_111072826	H1	H1	non-sub-haplogroup tagged
gi_111072840	H1	H1	non-sub-haplogroup tagged
gi_111072854	H1	H1	non-sub-haplogroup tagged
gi_111072868	H1	H1	non-sub-haplogroup tagged
gi_111072882	H1	H1	non-sub-haplogroup tagged
gi_111072896	H1	H1	non-sub-haplogroup tagged
gi_111072910	H2a	H2a2b3	sub-haplogroup tagged
gi_111072924	H2a	H2a2b3	sub-haplogroup tagged
gi_111072938	H2a	H2a2b3	sub-haplogroup tagged
gi_111072952	H2a	H2a2b3	sub-haplogroup tagged
gi_111072966	H2a	H2a2b3	sub-haplogroup tagged
gi_111072980	H2a	H2a2b3	sub-haplogroup tagged
gi_111072994	H1	H1	non-sub-haplogroup tagged
gi_111073008	U5b	U5b2a1a	non-sub-haplogroup tagged
gi_111073022	B4a	B4a1a1a	non-sub-haplogroup tagged
gi_111073036	H1c	H1c9	non-sub-haplogroup tagged
gi_111073050	H45a	H45a	non-sub-haplogroup tagged
gi_111073064	H45a	H45a	non-sub-haplogroup tagged
gi_111073078	W1e	W1e	non-sub-haplogroup tagged
gi_111073092	H3	H3	non-sub-haplogroup tagged
gi_111073106	U5a	U5a1a1	non-sub-haplogroup tagged
gi_111218090	H13a	H13a2	sub-haplogroup tagged
gi_111218091	H13a	H13a1a1d1	sub-haplogroup tagged
gi_111548605	H13a	H13a1a1d1	non-sub-haplogroup tagged
gi_113201060	V	V	sub-haplogroup tagged
gi_113201074	Z1a	Z1a1a	sub-haplogroup tagged
gi_113201088	U5b	U5b1b1a1	sub-haplogroup tagged
gi_113201102	U5b	U5b1b1a	sub-haplogroup tagged
gi_113201116	V	V	sub-haplogroup tagged
gi_113201130	V	V	sub-haplogroup tagged
gi_113201144	U5b	U5b1b1a	sub-haplogroup tagged
gi_113201158	Z1a	Z1a1a	sub-haplogroup tagged
gi_113201172	V7a	V7a1	non-sub-haplogroup tagged
gi_113201186	Z1a	Z1a1a	sub-haplogroup tagged
gi_113201200	Z1a	Z1a1a	sub-haplogroup tagged
gi_113201214	U5b	U5b1b1a1	sub-haplogroup tagged
gi_113201228	V	V	sub-haplogroup tagged
gi_113201242	Z1a	Z1a1a	non-sub-haplogroup tagged
gi_113201256	Z1a	Z1a1a	sub-haplogroup tagged
gi_113201270	Z1a	Z1a1a	sub-haplogroup tagged
gi_113201284	Z1a	Z1a1a	sub-haplogroup tagged
gi_113201298	Z1a	Z1a1a	sub-haplogroup tagged
gi_113201526	U5a	U5a1a1a	sub-haplogroup tagged
gi_113201540	M14	M14	sub-haplogroup tagged
gi_113201554	R0a	R0a1a	non-sub-haplogroup tagged
gi_113201568	R0a	R0a1b	non-sub-haplogroup tagged
gi_113201582	R0a	R0a1a	non-sub-haplogroup tagged
gi_113201596	B4a	B4a1a	non-sub-haplogroup tagged
gi_113201610	R0a	R0a1a	non-sub-haplogroup tagged
gi_113201624	R0a	R0a2h	non-sub-haplogroup tagged
gi_113201638	R0a	R0a2i	non-sub-haplogroup tagged
gi_113201652	R0a	R0a2e	non-sub-haplogroup tagged
gi_113706986	S1a	S1a	sub-haplogroup tagged
gi_113706988	S1a	S1a	non-sub-haplogroup tagged
gi_113706990	M42a	M42a	non-sub-haplogroup tagged
gi_113706992	M42a	M42a	non-sub-haplogroup tagged
gi_113706994	P4b	P4b1	sub-haplogroup tagged
gi_113706996	M42a	M42a	non-sub-haplogroup tagged
gi_113706998	P8	P8	non-sub-haplogroup tagged
gi_113707000	O1	O1	non-sub-haplogroup tagged
gi_114150247	R9b	R9b1a1a	sub-haplogroup tagged
gi_114150261	R9b	R9b1a1a	sub-haplogroup tagged
gi_114150275	R9b	R9b1a1a	sub-haplogroup tagged
gi_114150289	R9b	R9b1a1a	sub-haplogroup tagged
gi_114150303	R9b	R9b1a3	sub-haplogroup tagged
gi_114150317	R9b	R9b1b	sub-haplogroup tagged
gi_114150331	R9b	R9b1a2a	sub-haplogroup tagged
gi_114150345	R9b	R9b1a1a	sub-haplogroup tagged
gi_114150359	R9b	R9b1a1a	non-sub-haplogroup tagged
gi_114150373	R9b	R9b2	sub-haplogroup tagged
gi_114150387	R9b	R9b2	sub-haplogroup tagged
gi_116241381	M1a	M1a1a1	sub-haplogroup tagged
gi_116241395	M1a	M1a1a1	sub-haplogroup tagged
gi_116241409	M1a	M1a1a1	sub-haplogroup tagged
gi_116241423	M1a	M1a1a1	sub-haplogroup tagged
gi_116241437	M1a	M1a1b1	sub-haplogroup tagged
gi_116241451	M1a	M1a1b1a	non-sub-haplogroup tagged
gi_116241465	M1a	M1a1b1a	sub-haplogroup tagged
gi_116241479	M1a	M1a1b1a	sub-haplogroup tagged
gi_116241493	M1a	M1a1b1a	sub-haplogroup tagged
gi_116241507	M1a	M1a1c	sub-haplogroup tagged
gi_116241521	D4g	D4g1c	sub-haplogroup tagged
gi_116241535	M1a	M1a1+16093	sub-haplogroup tagged
gi_116241549	M1a	M1a1+16093	sub-haplogroup tagged
gi_116241563	M1a	M1a1+16093	sub-haplogroup tagged
gi_116241577	M1a	M1a1+16093	sub-haplogroup tagged
gi_116241591	M1a	M1a1f	sub-haplogroup tagged
gi_116241605	M1a	M1a1	sub-haplogroup tagged
gi_116241619	M1a	M1a1	sub-haplogroup tagged
gi_116241633	M1a	M1a1	sub-haplogroup tagged
gi_116241647	M1a	M1a1e2	sub-haplogroup tagged
gi_116241661	M1a	M1a1e1	sub-haplogroup tagged
gi_116241675	M1a	M1a1e1	sub-haplogroup tagged
gi_116241689	M1a	M1a2a	non-sub-haplogroup tagged
gi_116241703	M1a	M1a2a	sub-haplogroup tagged
gi_116241717	M1a	M1a2b	sub-haplogroup tagged
gi_116241731	M1a	M1a2b	non-sub-haplogroup tagged
gi_116241745	M1a	M1a2b	non-sub-haplogroup tagged
gi_116241759	M1a	M1a2	non-sub-haplogroup tagged
gi_116241773	M1a	M1a3a	sub-haplogroup tagged
gi_116241787	M1a	M1a3a	sub-haplogroup tagged
gi_116241801	M1a	M1a3b	sub-haplogroup tagged
gi_116241815	M1a	M1a6	non-sub-haplogroup tagged
gi_116241829	M1a	M1a8	sub-haplogroup tagged
gi_116241843	M1a	M1a4a	sub-haplogroup tagged
gi_116241857	M1a	M1a4a	non-sub-haplogroup tagged
gi_116241871	M1a	M1a4	sub-haplogroup tagged
gi_116241885	M1a	M1a4	sub-haplogroup tagged
gi_116241899	M1a	M1a5	sub-haplogroup tagged
gi_116241913	M1a	M1a5	sub-haplogroup tagged
gi_116241927	M1b	M1b1b	non-sub-haplogroup tagged
gi_116241941	M1b	M1b1a	sub-haplogroup tagged
gi_116241969	M1b	M1b2a	non-sub-haplogroup tagged
gi_116241983	M1b	M1b2a	non-sub-haplogroup tagged
gi_116241997	M1b	M1b2a	non-sub-haplogroup tagged
gi_116242011	M1b	M1b2b	sub-haplogroup tagged
gi_116242025	M1b	M1b2	sub-haplogroup tagged
gi_116242039	M1b	M1b2	sub-haplogroup tagged
gi_116242053	M1b	M1b2	sub-haplogroup tagged
gi_116242067	M1b	M1b2c	non-sub-haplogroup tagged
gi_116242081	T2e	T2e2a	sub-haplogroup tagged
gi_116242229	M31a	M31a2	non-sub-haplogroup tagged
gi_116242243	R9c	R9c1a1	non-sub-haplogroup tagged
gi_116242257	M31a	M31a2	non-sub-haplogroup tagged
gi_116242271	M31a	M31a2	non-sub-haplogroup tagged
gi_116242285	M31a	M31a2	non-sub-haplogroup tagged
gi_116257162	M28a	M28a	non-sub-haplogroup tagged
gi_116257176	M28a	M28a	sub-haplogroup tagged
gi_116257190	Q3b	Q3b	sub-haplogroup tagged
gi_116257204	M29b	M29b	sub-haplogroup tagged
gi_116257218	E1b	E1b1	non-sub-haplogroup tagged
gi_116257232	E1b	E1b1	non-sub-haplogroup tagged
gi_116257260	E1a	E1a2	non-sub-haplogroup tagged
gi_116257274	E1a	E1a2	sub-haplogroup tagged
gi_116257288	P3b	P3b1	non-sub-haplogroup tagged
gi_116257302	P3b	P3b1	non-sub-haplogroup tagged
gi_116257316	X2b	X2b6	sub-haplogroup tagged
gi_116257330	P4a	P4a1	sub-haplogroup tagged
gi_116257344	P4a	P4a1	sub-haplogroup tagged
gi_116257358	P4a	P4a	sub-haplogroup tagged
gi_116257372	P4a	P4a	sub-haplogroup tagged
gi_116517809	U6a	U6a	non-sub-haplogroup tagged
gi_116517823	U6a	U6a1a1	non-sub-haplogroup tagged
gi_116517837	U6a	U6a1a1	non-sub-haplogroup tagged
gi_116517851	U6a	U6a1b	sub-haplogroup tagged
gi_116517865	U6a	U6a1b1a	sub-haplogroup tagged
gi_116517879	U6a	U6a2	sub-haplogroup tagged
gi_116517893	U6a	U6a2a1	non-sub-haplogroup tagged
gi_116517907	U6a	U6a3f1	non-sub-haplogroup tagged
gi_116517921	U6a	U6a3b1	sub-haplogroup tagged
gi_116517935	U6a	U6a3e	sub-haplogroup tagged
gi_116517949	U6a	U6a4	sub-haplogroup tagged
gi_116517963	U6a	U6a4	sub-haplogroup tagged
gi_116517977	U6a	U6a5	sub-haplogroup tagged
gi_116517991	U6a	U6a5a	sub-haplogroup tagged
gi_116518005	U6a	U6a5a1	sub-haplogroup tagged
gi_116518019	U6a	U6a5	sub-haplogroup tagged
gi_116518033	U6a	U6a6b2	non-sub-haplogroup tagged
gi_116518047	U6a	U6a6b2	sub-haplogroup tagged
gi_116518061	U6a	U6a7a1+@152	non-sub-haplogroup tagged
gi_116518075	U6a	U6a7a1	sub-haplogroup tagged
gi_116518089	U6a	U6a7a1b	sub-haplogroup tagged
gi_116518103	U6a	U6a7a1c	sub-haplogroup tagged
gi_116518117	U6a	U6a7b1	non-sub-haplogroup tagged
gi_116518131	U6b	U6b1a1	sub-haplogroup tagged
gi_116518145	U6d	U6d1b	sub-haplogroup tagged
gi_116518159	U6d	U6d1b	sub-haplogroup tagged
gi_116518173	U6d	U6d2	sub-haplogroup tagged
gi_116518187	U6c	U6c1	non-sub-haplogroup tagged
gi_116831678	A2a	A2ad	non-sub-haplogroup tagged
gi_116831692	B2	B2	non-sub-haplogroup tagged
gi_116831706	C1c	C1c4	non-sub-haplogroup tagged
gi_116831720	D1b	D1b	non-sub-haplogroup tagged
gi_118122722	H6a	H6a1a1	non-sub-haplogroup tagged
gi_118122736	H21	H21	sub-haplogroup tagged
gi_118122750	H2a	H2a4	sub-haplogroup tagged
gi_118122765	H2a	H2a3	sub-haplogroup tagged
gi_118122780	H2a	H2a4	sub-haplogroup tagged
gi_118122794	H14b	H14b+152	sub-haplogroup tagged
gi_118122808	H14a	H14a	sub-haplogroup tagged
gi_118122822	H4b	H4b	sub-haplogroup tagged
gi_118122836	H4b	H4b	sub-haplogroup tagged
gi_118122853	H13a	H13a1a2	sub-haplogroup tagged
gi_118122867	H13a	H13a1d	sub-haplogroup tagged
gi_118122881	H13b	H13b+16362	sub-haplogroup tagged
gi_118122895	H13a	H13a2b1	non-sub-haplogroup tagged
gi_118122909	H13a	H13a2c1	sub-haplogroup tagged
gi_118122923	H13a	H13a1a1c	sub-haplogroup tagged
gi_119034816	A12	A12	non-sub-haplogroup tagged
gi_119034830	X2e	X2e2a1	sub-haplogroup tagged
gi_119034844	G1a	G1a1	sub-haplogroup tagged
gi_119034858	A1a	A1a1	non-sub-haplogroup tagged
gi_119034872	A14	A14	sub-haplogroup tagged
gi_119034886	X2e	X2e2a1	sub-haplogroup tagged
gi_119034900	M7b	M7b1b	sub-haplogroup tagged
gi_119034914	N1a	N1a1a1a1a	non-sub-haplogroup tagged
gi_119034928	C1a	C1a	non-sub-haplogroup tagged
gi_119034942	A16	A16	sub-haplogroup tagged
gi_119034956	M7a	M7a2a	sub-haplogroup tagged
gi_119034970	M7c	M7c1b1	non-sub-haplogroup tagged
gi_119034984	A2	A2+(64)	sub-haplogroup tagged
gi_119034998	A+152+16362	A+152+16362	sub-haplogroup tagged
gi_119035012	N1a	N1a1b1	non-sub-haplogroup tagged
gi_119035026	I4a	I4a1	non-sub-haplogroup tagged
gi_119035040	A+152+16362+200	A+152+16362+200	sub-haplogroup tagged
gi_119035054	D2b	D2b1a	sub-haplogroup tagged
gi_119035068	M7b	M7b1a1+(16192)	sub-haplogroup tagged
gi_119035082	M7c	M7c1b1	non-sub-haplogroup tagged
gi_119035096	A+152+16362	A+152+16362	sub-haplogroup tagged
gi_119035110	A1a	A1a1	non-sub-haplogroup tagged
gi_119035124	X2e	X2e2a1	sub-haplogroup tagged
gi_119035138	A+152+16362	A+152+16362	non-sub-haplogroup tagged
gi_119035152	A+152+16362+200	A+152+16362+200	sub-haplogroup tagged
gi_119035166	D2b	D2b1a	sub-haplogroup tagged
gi_119035180	A8a	A8a1	sub-haplogroup tagged
gi_119035194	Y2b	Y2b	sub-haplogroup tagged
gi_119035208	A1a	A1a1	sub-haplogroup tagged
gi_119035222	D3	D3	sub-haplogroup tagged
gi_119035236	A5c	A5c	sub-haplogroup tagged
gi_119035250	G1b	G1b	non-sub-haplogroup tagged
gi_119035264	A2a	A2a	non-sub-haplogroup tagged
gi_119035278	D2a	D2a2	non-sub-haplogroup tagged
gi_119035292	G1b	G1b	sub-haplogroup tagged
gi_119035306	A2b	A2b1	sub-haplogroup tagged
gi_119035320	A2b	A2b1	sub-haplogroup tagged
gi_119035334	A2a	A2a	sub-haplogroup tagged
gi_119035348	A2b	A2b	sub-haplogroup tagged
gi_119035362	M7c	M7c2	sub-haplogroup tagged
gi_119035376	N1a	N1a3a	non-sub-haplogroup tagged
gi_119035390	Y2	Y2	sub-haplogroup tagged
gi_119035404	Y1	Y1	sub-haplogroup tagged
gi_119035418	A+152+16362	A+152+16362	sub-haplogroup tagged
gi_119035432	D2b	D2b1a	sub-haplogroup tagged
gi_119035446	A5c	A5c	sub-haplogroup tagged
gi_119035460	M7b	M7b1b	sub-haplogroup tagged
gi_119035474	M7c	M7c1b2a	non-sub-haplogroup tagged
gi_119035488	A+152+16362+200	A+152+16362+200	sub-haplogroup tagged
gi_119035502	M7b	M7b1a1+(16192)	sub-haplogroup tagged
gi_119035516	G1c	G1c	sub-haplogroup tagged
gi_119035530	G1a	G1a1a	sub-haplogroup tagged
gi_119035544	M7c	M7c1a2a1	sub-haplogroup tagged
gi_119035558	A5a	A5a5	sub-haplogroup tagged
gi_119035572	Y1a	Y1a	sub-haplogroup tagged
gi_119035586	G1b	G1b	sub-haplogroup tagged
gi_119035600	A2b	A2b1	sub-haplogroup tagged
gi_119035614	G1b	G1b	non-sub-haplogroup tagged
gi_119035628	G1b	G1b	sub-haplogroup tagged
gi_119035642	G1b	G1b	sub-haplogroup tagged
gi_119035656	D2b	D2b1a	sub-haplogroup tagged
gi_119035670	X2e	X2e2a1	sub-haplogroup tagged
gi_119035684	A1a	A1a	sub-haplogroup tagged
gi_119221021	E1a	E1a	sub-haplogroup tagged
gi_119221035	E1a	E1a	sub-haplogroup tagged
gi_119221049	E2b	E2b1	sub-haplogroup tagged
gi_119221063	E1a	E1a	sub-haplogroup tagged
gi_119221077	E1a	E1a1	sub-haplogroup tagged
gi_119221091	E1a	E1a1a2	sub-haplogroup tagged
gi_119221105	E2a	E2a	non-sub-haplogroup tagged
gi_119221119	E2b	E2b2	sub-haplogroup tagged
gi_119221133	E2b	E2b2	sub-haplogroup tagged
gi_119221147	E1a	E1a1a	sub-haplogroup tagged
gi_119221161	M9a	M9a1b1	sub-haplogroup tagged
gi_119221175	E2a	E2a	non-sub-haplogroup tagged
gi_119221189	E1b	E1b+16261	sub-haplogroup tagged
gi_119221203	E1a	E1a2	sub-haplogroup tagged
gi_119221217	E2a	E2a1	non-sub-haplogroup tagged
gi_119221231	E2a	E2a3	sub-haplogroup tagged
gi_119221245	E1a	E1a1a1	sub-haplogroup tagged
gi_119221259	E1a	E1a1a2	sub-haplogroup tagged
gi_119221273	E1a	E1a1a	sub-haplogroup tagged
gi_119221287	M9a	M9a4a1	non-sub-haplogroup tagged
gi_119221301	E2b	E2b1	sub-haplogroup tagged
gi_119221315	E1a	E1a1a	sub-haplogroup tagged
gi_119221329	E1a	E1a1a	sub-haplogroup tagged
gi_119221343	E1a	E1a1a	non-sub-haplogroup tagged
gi_119380175	H	H	sub-haplogroup tagged
gi_119380189	T1a	T1a1	sub-haplogroup tagged
gi_119380203	K1c	K1c1	non-sub-haplogroup tagged
gi_119380217	U5a	U5a2a1	non-sub-haplogroup tagged
gi_119380231	T1a	T1a	sub-haplogroup tagged
gi_119380245	T2e	T2e	sub-haplogroup tagged
gi_119380259	H7d	H7d1	sub-haplogroup tagged
gi_119380273	K1a	K1a+195	non-sub-haplogroup tagged
gi_119380287	H	H	sub-haplogroup tagged
gi_119380301	I1a	I1a1	non-sub-haplogroup tagged
gi_119380315	K1b	K1b1a2	sub-haplogroup tagged
gi_119380329	K1a	K1a4f1	sub-haplogroup tagged
gi_119380343	L2a	L2a1c6	non-sub-haplogroup tagged
gi_119380357	X2b	X2b4	non-sub-haplogroup tagged
gi_119380371	V1a	V1a1b	sub-haplogroup tagged
gi_119380385	J1c	J1c1b1	non-sub-haplogroup tagged
gi_119380399	H1a	H1as1a	sub-haplogroup tagged
gi_119380413	J1c	J1c2c	non-sub-haplogroup tagged
gi_119380427	R1a	R1a1	sub-haplogroup tagged
gi_119380441	H34	H34	sub-haplogroup tagged
gi_119380455	H1	H1	sub-haplogroup tagged
gi_119380469	H7a	H7a1	sub-haplogroup tagged
gi_119380483	H1t	H1t2	sub-haplogroup tagged
gi_119380497	H1e	H1e1a	sub-haplogroup tagged
gi_119380511	H8	H8+(114)+152	sub-haplogroup tagged
gi_119380525	H7a	H7a1a	sub-haplogroup tagged
gi_119380539	J1c	J1c1	non-sub-haplogroup tagged
gi_119380553	H1	H1	sub-haplogroup tagged
gi_119380567	U3b	U3b1	sub-haplogroup tagged
gi_119380581	U2e	U2e1a1	sub-haplogroup tagged
gi_119380595	U4a	U4a1a	sub-haplogroup tagged
gi_119380609	L3d	L3d	sub-haplogroup tagged
gi_119380623	X3	X3	sub-haplogroup tagged
gi_119380637	V	V	sub-haplogroup tagged
gi_119380651	T2b	T2b4a	non-sub-haplogroup tagged
gi_119380665	H4a	H4a1	sub-haplogroup tagged
gi_119380679	T1a	T1a2a	non-sub-haplogroup tagged
gi_119380693	T2j	T2j1	sub-haplogroup tagged
gi_119380707	M1a	M1a3a	non-sub-haplogroup tagged
gi_119380721	T2b	T2b1	sub-haplogroup tagged
gi_119380735	V9	V9	sub-haplogroup tagged
gi_119380749	H1	H1	sub-haplogroup tagged
gi_119380763	H1a	H1a3a	sub-haplogroup tagged
gi_119394815	M1b	M1b1a	non-sub-haplogroup tagged
gi_119654922	M9a	M9a4a1	non-sub-haplogroup tagged
gi_119654936	E2a	E2a	non-sub-haplogroup tagged
gi_119654950	E1b	E1b+16261	sub-haplogroup tagged
gi_119654964	E1b	E1b+16261	sub-haplogroup tagged
gi_119654978	E1a	E1a1a	sub-haplogroup tagged
gi_119654992	E1a	E1a1a	sub-haplogroup tagged
gi_119655006	E2a	E2a	non-sub-haplogroup tagged
gi_119655020	E1a	E1a1a1	non-sub-haplogroup tagged
gi_119655034	E1a	E1a1a1	sub-haplogroup tagged
gi_119655048	E1b	E1b+16261	sub-haplogroup tagged
gi_119655062	E2a	E2a	non-sub-haplogroup tagged
gi_119655076	E1a	E1a1a1	sub-haplogroup tagged
gi_119655090	E1a	E1a2	sub-haplogroup tagged
gi_119655104	E2a	E2a	sub-haplogroup tagged
gi_119655118	E2a	E2a	non-sub-haplogroup tagged
gi_119655132	E1b	E1b+16261	sub-haplogroup tagged
gi_119655146	E1a	E1a2	sub-haplogroup tagged
gi_119655160	E2b	E2b1	sub-haplogroup tagged
gi_119655174	E1a	E1a	sub-haplogroup tagged
gi_119655188	E1a	E1a2	sub-haplogroup tagged
gi_119655202	E2a	E2a	non-sub-haplogroup tagged
gi_119655216	E1a	E1a2	sub-haplogroup tagged
gi_119655230	E1b	E1b+16261	sub-haplogroup tagged
gi_119655244	E2b	E2b1	sub-haplogroup tagged
gi_122937847	HV6	HV6	sub-haplogroup tagged
gi_122937861	HV9b	HV9b	sub-haplogroup tagged
gi_122937875	HV4b	HV4b	sub-haplogroup tagged
gi_122937889	U4a	U4a2h	sub-haplogroup tagged
gi_122937903	U4a	U4a2a1	sub-haplogroup tagged
gi_122937917	U4a	U4a2a1	sub-haplogroup tagged
gi_122937931	U4a	U4a2a	sub-haplogroup tagged
gi_122937945	U4a	U4a2a	sub-haplogroup tagged
gi_122937959	U4a	U4a2b	sub-haplogroup tagged
gi_122937973	U4a	U4a2b	sub-haplogroup tagged
gi_122937987	U4a	U4a2c1	sub-haplogroup tagged
gi_122938001	R1a	R1a1a1a	sub-haplogroup tagged
gi_122938015	R1a	R1a1a1a	sub-haplogroup tagged
gi_122938029	HV10	HV10	sub-haplogroup tagged
gi_122938043	HV8	HV8	sub-haplogroup tagged
gi_122938057	HV9a	HV9a1	sub-haplogroup tagged
gi_122938071	H1b	H1b	sub-haplogroup tagged
gi_122938085	U4a	U4a2a	sub-haplogroup tagged
gi_122938099	U4a	U4a2a1	sub-haplogroup tagged
gi_122938113	H+16311	H+16311	sub-haplogroup tagged
gi_122938127	U4a	U4a2c1	sub-haplogroup tagged
gi_122938141	HV9	HV9+152	sub-haplogroup tagged
gi_123967489	H24a	H24a	sub-haplogroup tagged
gi_123967503	U5a	U5a2a1d	non-sub-haplogroup tagged
gi_124249780	H1	H1	sub-haplogroup tagged
gi_124388000	J1b	J1b1b1	non-sub-haplogroup tagged
gi_124388014	A+152+16362	A+152+16362	sub-haplogroup tagged
gi_124388028	A12a	A12a	sub-haplogroup tagged
gi_124388042	M7c	M7c1a5	sub-haplogroup tagged
gi_124388056	J1b	J1b1b1a	non-sub-haplogroup tagged
gi_124494698	HV5	HV5	sub-haplogroup tagged
gi_124494712	HV4	HV4	sub-haplogroup tagged
gi_124494726	HV1b	HV1b2	sub-haplogroup tagged
gi_124494740	H5a	H5a1	sub-haplogroup tagged
gi_124494754	H2a	H2a2b1a1	sub-haplogroup tagged
gi_124494768	U5b	U5b2b2	non-sub-haplogroup tagged
gi_124494782	U5b	U5b2a3	non-sub-haplogroup tagged
gi_124494796	H5p	H5p	sub-haplogroup tagged
gi_125486990	U5b	U5b1b1a2	sub-haplogroup tagged
gi_125487004	X2b	X2b+226	sub-haplogroup tagged
gi_125487018	H1a	H1av	sub-haplogroup tagged
gi_125487032	HV1b	HV1b2	sub-haplogroup tagged
gi_125541850	H7	H7	sub-haplogroup tagged
gi_125863445	R0a	R0a2d	non-sub-haplogroup tagged
gi_126038425	K1b	K1b2b	sub-haplogroup tagged
gi_126038443	B4b	B4b1a2	sub-haplogroup tagged
gi_126038459	B4b	B4b1a2	sub-haplogroup tagged
gi_126038476	B4b	B4b1a2	sub-haplogroup tagged
gi_126038492	C7a	C7a2a	non-sub-haplogroup tagged
gi_126038510	C7a	C7a2a	non-sub-haplogroup tagged
gi_126038527	C7a	C7a2a	non-sub-haplogroup tagged
gi_126038550	B4c	B4c1b2a1	non-sub-haplogroup tagged
gi_126038569	B4c	B4c1b2a1	non-sub-haplogroup tagged
gi_126038595	B4c	B4c1b2a1	non-sub-haplogroup tagged
gi_126217799	Q1	Q1	non-sub-haplogroup tagged
gi_126217813	K1a	K1a1a1	non-sub-haplogroup tagged
gi_126217827	H1a	H1a1	sub-haplogroup tagged
gi_1262342	U5a	U5a1a1	sub-haplogroup tagged
gi_126360809	J1c	J1c1b1	sub-haplogroup tagged
gi_126360825	U2e	U2e1e	sub-haplogroup tagged
gi_126466536	U5b	U5b2a2b	non-sub-haplogroup tagged
gi_126466757	H33a	H33a	sub-haplogroup tagged
gi_126466771	U8a	U8a1a3	non-sub-haplogroup tagged
gi_126565003	K1a	K1a4a1b2	non-sub-haplogroup tagged
gi_12862374	B5b	B5b1a2	non-sub-haplogroup tagged
gi_129562453	HV0c	HV0c	sub-haplogroup tagged
gi_129562467	K1a	K1a10a	sub-haplogroup tagged
gi_129562481	H16b	H16b	sub-haplogroup tagged
gi_13000	H	H	sub-haplogroup tagged
gi_13003	L2a	L2a5	non-sub-haplogroup tagged
gi_132566276	H2a	H2a	non-sub-haplogroup tagged
gi_13272556	S1	S1	sub-haplogroup tagged
gi_13272570	S2	S2	sub-haplogroup tagged
gi_13272584	M42a	M42a	sub-haplogroup tagged
gi_13272598	G3b	G3b1	sub-haplogroup tagged
gi_13272612	L3e	L3e3b2	sub-haplogroup tagged
gi_13272626	L1c	L1c1a1a1a	non-sub-haplogroup tagged
gi_13272640	L1c	L1c1a2b	non-sub-haplogroup tagged
gi_13272654	C4b	C4b3	non-sub-haplogroup tagged
gi_13272668	A2b	A2b1	sub-haplogroup tagged
gi_13272682	M9a	M9a1a1a	sub-haplogroup tagged
gi_13272696	F4a	F4a1b	non-sub-haplogroup tagged
gi_13272710	H5	H5	sub-haplogroup tagged
gi_13272724	H5a	H5a1a	sub-haplogroup tagged
gi_13272738	L2a	L2a1i1	non-sub-haplogroup tagged
gi_13272752	L2a	L2a1a2	sub-haplogroup tagged
gi_13272766	HV0	HV0+195	non-sub-haplogroup tagged
gi_13272780	C4a	C4a2	sub-haplogroup tagged
gi_13272794	L3e	L3e1e1	sub-haplogroup tagged
gi_13272808	H1r	H1r	sub-haplogroup tagged
gi_13272822	U5a	U5a2a1b1	sub-haplogroup tagged
gi_13272836	J1c	J1c4	sub-haplogroup tagged
gi_13272850	D1a	D1a2	sub-haplogroup tagged
gi_13272864	L0a	L0a1a2	non-sub-haplogroup tagged
gi_13272878	L1b	L1b1a3	non-sub-haplogroup tagged
gi_13272892	L1c	L1c1d1	non-sub-haplogroup tagged
gi_13272906	U5b	U5b3a1a	non-sub-haplogroup tagged
gi_13272920	D4b	D4b2b1	sub-haplogroup tagged
gi_13272934	D4a	D4a1	sub-haplogroup tagged
gi_13272948	C4b	C4b1	non-sub-haplogroup tagged
gi_13272962	L1c	L1c2a1a	non-sub-haplogroup tagged
gi_13272976	B4a	B4a1b1a	non-sub-haplogroup tagged
gi_13272990	L3e	L3e2b7	sub-haplogroup tagged
gi_13273004	L2c	L2c3a	non-sub-haplogroup tagged
gi_13273018	L1c	L1c1a2b	non-sub-haplogroup tagged
gi_13273032	L1c	L1c1a1a1a	non-sub-haplogroup tagged
gi_13273046	L0a	L0a2b	non-sub-haplogroup tagged
gi_13273060	L0a	L0a2b	non-sub-haplogroup tagged
gi_13273074	L3h	L3h1a2a1	sub-haplogroup tagged
gi_13273088	B2a	B2a5	non-sub-haplogroup tagged
gi_13273102	P1	P1	sub-haplogroup tagged
gi_13273116	Q1b	Q1b	non-sub-haplogroup tagged
gi_13273130	P1	P1	non-sub-haplogroup tagged
gi_13273144	P1d	P1d1	sub-haplogroup tagged
gi_13273158	V7a	V7a1	sub-haplogroup tagged
gi_13273172	B4a	B4a1a1+152	sub-haplogroup tagged
gi_13273186	L0k	L0k1a1a	non-sub-haplogroup tagged
gi_13273200	L0k	L0k1a1c	non-sub-haplogroup tagged
gi_13273214	D2a	D2a1b	non-sub-haplogroup tagged
gi_13273228	B4c	B4c2a	non-sub-haplogroup tagged
gi_13273242	C1d	C1d1	non-sub-haplogroup tagged
gi_13273256	C1d	C1d1	non-sub-haplogroup tagged
gi_13273270	K1a	K1a+195	sub-haplogroup tagged
gi_13273284	L3e	L3e2b1a1	sub-haplogroup tagged
gi_133712158	F1a	F1a1'4	sub-haplogroup tagged
gi_133712172	F1a	F1a1'4	sub-haplogroup tagged
gi_133712186	F1a	F1a1'4	sub-haplogroup tagged
gi_133712200	R9b	R9b1b	sub-haplogroup tagged
gi_133712214	R9b	R9b1b	sub-haplogroup tagged
gi_133712228	R9b	R9b1b	sub-haplogroup tagged
gi_133712242	D4j	D4j3a	sub-haplogroup tagged
gi_133712256	D4j	D4j3a	sub-haplogroup tagged
gi_133712270	D4j	D4j3a	sub-haplogroup tagged
gi_133712284	A14	A14	sub-haplogroup tagged
gi_133712298	A14	A14	sub-haplogroup tagged
gi_133712312	A14	A14	sub-haplogroup tagged
gi_133712326	A13	A13	sub-haplogroup tagged
gi_133712340	A13	A13	sub-haplogroup tagged
gi_133712354	A13	A13	sub-haplogroup tagged
gi_133712368	B5a	B5a2a1	non-sub-haplogroup tagged
gi_133712382	B5a	B5a2a1	non-sub-haplogroup tagged
gi_133712396	B5a	B5a2a1	non-sub-haplogroup tagged
gi_133712410	F1a	F1a1a1	sub-haplogroup tagged
gi_133712424	F1a	F1a1a1	sub-haplogroup tagged
gi_133854527	L2	L2'3'4'6+	non-sub-haplogroup tagged
gi_133854541	L2	L2'3'4'6+	non-sub-haplogroup tagged
gi_133854555	L5b	L5b1	non-sub-haplogroup tagged
gi_133854569	D1	D1	non-sub-haplogroup tagged
gi_133854583	L2	L2'3'4'6+	non-sub-haplogroup tagged
gi_133854597	L0d	L0d3a	non-sub-haplogroup tagged
gi_133854611	L0d	L0d1b2a1	non-sub-haplogroup tagged
gi_133854625	L0d	L0d3a	non-sub-haplogroup tagged
gi_133854639	L0d	L0d3a	non-sub-haplogroup tagged
gi_133854653	L0d	L0d3a	non-sub-haplogroup tagged
gi_133854667	L0d	L0d1b2a1	non-sub-haplogroup tagged
gi_133854681	L0d	L0d2c1	non-sub-haplogroup tagged
gi_133854695	L0d	L0d1c1a1a	non-sub-haplogroup tagged
gi_133854709	L0d	L0d1c3	non-sub-haplogroup tagged
gi_133854723	L0d	L0d1c1a1b	non-sub-haplogroup tagged
gi_133854737	L0f	L0f	non-sub-haplogroup tagged
gi_133854751	L0f	L0f2a	non-sub-haplogroup tagged
gi_133854765	L0f	L0f2a1	non-sub-haplogroup tagged
gi_133854779	L0f	L0f	non-sub-haplogroup tagged
gi_133854793	L0f	L0f2a	non-sub-haplogroup tagged
gi_133854807	L0f	L0f	non-sub-haplogroup tagged
gi_133854821	L0a	L0a1c1	non-sub-haplogroup tagged
gi_133854835	L0a	L0a2	non-sub-haplogroup tagged
gi_133854849	L0a	L0a2a1a	non-sub-haplogroup tagged
gi_133854863	L0a	L0a2	non-sub-haplogroup tagged
gi_133854877	L0a	L0a2a2a	non-sub-haplogroup tagged
gi_133854891	L0a	L0a2	non-sub-haplogroup tagged
gi_133854905	L0a	L0a2	non-sub-haplogroup tagged
gi_133854919	L0a	L0a2	non-sub-haplogroup tagged
gi_133854933	L0k	L0k1a1	non-sub-haplogroup tagged
gi_133854946	L0k	L0k1a1b	non-sub-haplogroup tagged
gi_133854959	L0k	L0k1a1a	non-sub-haplogroup tagged
gi_133854973	L1c	L1c3b1a	non-sub-haplogroup tagged
gi_133854987	L1c	L1c1a2b	non-sub-haplogroup tagged
gi_133855001	L1c	L1c1a2b	non-sub-haplogroup tagged
gi_133855015	L1c	L1c1a2b	non-sub-haplogroup tagged
gi_133855029	L1c	L1c1a1a1a	non-sub-haplogroup tagged
gi_133855043	L2a	L2a1c5	non-sub-haplogroup tagged
gi_133855057	L2a	L2a1+143	non-sub-haplogroup tagged
gi_133855070	L2a	L2a1+143	sub-haplogroup tagged
gi_133855083	L2a	L2a1+143	non-sub-haplogroup tagged
gi_133855097	L2d	L2d1a	non-sub-haplogroup tagged
gi_133855111	L3h	L3h1a2	sub-haplogroup tagged
gi_133855125	L3d	L3d1a1a	non-sub-haplogroup tagged
gi_133855139	L3h	L3h1a2	sub-haplogroup tagged
gi_133855153	L3a	L3a1a	non-sub-haplogroup tagged
gi_133855167	M1a	M1a1	non-sub-haplogroup tagged
gi_133855181	L4b	L4b2a2	non-sub-haplogroup tagged
gi_133855195	L3d	L3d1a1a1	sub-haplogroup tagged
gi_133855209	L4b	L4b2a1	non-sub-haplogroup tagged
gi_133855223	L3a	L3a1a	sub-haplogroup tagged
gi_133855237	L3h	L3h1a2a1	non-sub-haplogroup tagged
gi_133855251	L3h	L3h1a2a1	non-sub-haplogroup tagged
gi_133855265	L4b	L4b2a2c	non-sub-haplogroup tagged
gi_133855279	I	I	non-sub-haplogroup tagged
gi_133855293	M1a	M1a1	non-sub-haplogroup tagged
gi_133855307	J1d	J1d1a1	sub-haplogroup tagged
gi_133855321	M1a	M1a5	non-sub-haplogroup tagged
gi_133855335	N1a	N1a1a3	non-sub-haplogroup tagged
gi_133855349	L4b	L4b2a2	non-sub-haplogroup tagged
gi_133855363	L4b	L4b2a2b	non-sub-haplogroup tagged
gi_133855376	L3d	L3d1a1a	non-sub-haplogroup tagged
gi_133855506	H10a	H10a	sub-haplogroup tagged
gi_133855520	H1j	H1j3	sub-haplogroup tagged
gi_133855534	H80	H80	sub-haplogroup tagged
gi_134270212	V6	V6	sub-haplogroup tagged
gi_134303155	N13	N13	sub-haplogroup tagged
gi_134303169	P2	P2	sub-haplogroup tagged
gi_134303183	R14	R14	non-sub-haplogroup tagged
gi_134303197	M29b	M29b	sub-haplogroup tagged
gi_134303211	Q2b	Q2b	sub-haplogroup tagged
gi_134303225	M15	M15	sub-haplogroup tagged
gi_134303239	S5	S5	non-sub-haplogroup tagged
gi_134303253	M7b	M7b1a1i	sub-haplogroup tagged
gi_134303267	M14	M14	sub-haplogroup tagged
gi_140134762	H1	H1	sub-haplogroup tagged
gi_140134808	H26a	H26a1	sub-haplogroup tagged
gi_145306689	H11a	H11a2a1	sub-haplogroup tagged
gi_145967429	R30b	R30b2a	sub-haplogroup tagged
gi_145967443	M30c	M30c1a1	non-sub-haplogroup tagged
gi_145967457	H13a	H13a2a	sub-haplogroup tagged
gi_145967471	M39a	M39a1	non-sub-haplogroup tagged
gi_145967485	J2b	J2b1f	sub-haplogroup tagged
gi_145967499	I1b	I1b	non-sub-haplogroup tagged
gi_145967513	W1d	W1d	sub-haplogroup tagged
gi_145967527	J1b	J1b1b1a	non-sub-haplogroup tagged
gi_145967541	H13a	H13a2b1	sub-haplogroup tagged
gi_145967555	U1a	U1a1b	non-sub-haplogroup tagged
gi_145967569	U3b	U3b1a	sub-haplogroup tagged
gi_145967583	X2b	X2b1	sub-haplogroup tagged
gi_145967597	T2c	T2c1a1	non-sub-haplogroup tagged
gi_145967611	U1a	U1a1a1	non-sub-haplogroup tagged
gi_145967625	H30	H30	sub-haplogroup tagged
gi_145967639	H14a	H14a1	sub-haplogroup tagged
gi_145967653	T2c	T2c1a1	non-sub-haplogroup tagged
gi_145967667	X2e	X2e1a1	non-sub-haplogroup tagged
gi_145967681	L3h	L3h1a2a1	sub-haplogroup tagged
gi_145967695	R2b	R2b	sub-haplogroup tagged
gi_145967709	HV1a	HV1a1a	sub-haplogroup tagged
gi_145967723	J1b	J1b2	sub-haplogroup tagged
gi_145967737	R0a	R0a2a	non-sub-haplogroup tagged
gi_145967751	L3x	L3x1a1	non-sub-haplogroup tagged
gi_145967765	R0a	R0a2b	non-sub-haplogroup tagged
gi_145967779	L5a	L5a1a	non-sub-haplogroup tagged
gi_145967793	L0a	L0a2c	non-sub-haplogroup tagged
gi_145967807	X2b	X2b1	sub-haplogroup tagged
gi_145967821	R0a	R0a2c	non-sub-haplogroup tagged
gi_145967835	H1b	H1bo	sub-haplogroup tagged
gi_145967849	H6a	H6a1b1	sub-haplogroup tagged
gi_145967863	U5b	U5b2c2b	non-sub-haplogroup tagged
gi_145967877	B4a	B4a1a	sub-haplogroup tagged
gi_145967891	H1e	H1e	sub-haplogroup tagged
gi_145967905	HV1b	HV1b1	sub-haplogroup tagged
gi_145967919	X2l	X2l	non-sub-haplogroup tagged
gi_145967933	H1p	H1p	sub-haplogroup tagged
gi_145967947	H6a	H6a1a1a	sub-haplogroup tagged
gi_145967961	T2g	T2g1	sub-haplogroup tagged
gi_145967975	H20a	H20a	sub-haplogroup tagged
gi_145967989	T2e	T2e1b1	non-sub-haplogroup tagged
gi_145968003	H25	H25	sub-haplogroup tagged
gi_145968017	HV1c	HV1c	sub-haplogroup tagged
gi_145968031	H4a	H4a1a3a	sub-haplogroup tagged
gi_145968045	HV0b	HV0b	sub-haplogroup tagged
gi_145968059	M64	M64	non-sub-haplogroup tagged
gi_145968073	U1a	U1a2	sub-haplogroup tagged
gi_145968087	M5a	M5a	non-sub-haplogroup tagged
gi_145968101	R5a	R5a1a	non-sub-haplogroup tagged
gi_146199216	H7b	H7b3	sub-haplogroup tagged
gi_146199232	J1b	J1b3a	sub-haplogroup tagged
gi_146199246	M5a	M5a1b	sub-haplogroup tagged
gi_146199260	J1b	J1b3a	sub-haplogroup tagged
gi_146199274	J1c	J1c+16261	non-sub-haplogroup tagged
gi_146199288	M35b	M35b2	sub-haplogroup tagged
gi_146260442	N1a	N1a1a2	non-sub-haplogroup tagged
gi_146260443	N1a	N1a1a1a1	non-sub-haplogroup tagged
gi_146260444	N1a	N1a1a1a1	non-sub-haplogroup tagged
gi_146762455	H4a	H4a1a1a1a1	sub-haplogroup tagged
gi_146762469	W1g	W1g	non-sub-haplogroup tagged
gi_146762483	H5b	H5b1	sub-haplogroup tagged
gi_146762497	H16	H16+152	sub-haplogroup tagged
gi_148577899	C1b	C1b2	non-sub-haplogroup tagged
gi_148767696	W5a	W5a1a	sub-haplogroup tagged
gi_148767710	HV0a	HV0a1a	sub-haplogroup tagged
gi_148767724	T1a	T1a3a	sub-haplogroup tagged
gi_148767738	B2	B2	non-sub-haplogroup tagged
gi_150022370	U1a	U1a1d	sub-haplogroup tagged
gi_150022384	K1a	K1a+150	non-sub-haplogroup tagged
gi_150022398	H1	H1	sub-haplogroup tagged
gi_150022412	H31	H31	sub-haplogroup tagged
gi_150022426	J1c	J1c10	non-sub-haplogroup tagged
gi_150022440	J1b	J1b1a3	sub-haplogroup tagged
gi_150022454	I5a	I5a1b	non-sub-haplogroup tagged
gi_150022468	H13a	H13a1a	sub-haplogroup tagged
gi_150022482	H1	H1	sub-haplogroup tagged
gi_150022496	H13c	H13c1	sub-haplogroup tagged
gi_150022510	U4b	U4b1a2a	sub-haplogroup tagged
gi_150022524	T2b	T2b1	sub-haplogroup tagged
gi_150022538	H1b	H1ba1	sub-haplogroup tagged
gi_150022552	HV0	HV0+195	sub-haplogroup tagged
gi_150022566	H29	H29	non-sub-haplogroup tagged
gi_150022580	J1c	J1c9	sub-haplogroup tagged
gi_150022594	K1a	K1a2	non-sub-haplogroup tagged
gi_150022608	U5a	U5a1b1a	non-sub-haplogroup tagged
gi_150022622	J1c	J1c2c1	non-sub-haplogroup tagged
gi_150022636	U5a	U5a2b1	sub-haplogroup tagged
gi_150022649	H32	H32	sub-haplogroup tagged
gi_150022663	K1a	K1a12	sub-haplogroup tagged
gi_150022677	H1e	H1e5	sub-haplogroup tagged
gi_150022691	H1h	H1h1	sub-haplogroup tagged
gi_150022705	HV1a	HV1a2	sub-haplogroup tagged
gi_150022719	HV1a	HV1a'b'c	sub-haplogroup tagged
gi_150022733	N1a	N1a3a3	non-sub-haplogroup tagged
gi_150022747	H3r	H3r1	sub-haplogroup tagged
gi_150022761	HV4a	HV4a1	sub-haplogroup tagged
gi_150022775	H5a	H5a4a1	sub-haplogroup tagged
gi_150022789	T2c	T2c1a2	non-sub-haplogroup tagged
gi_150022803	V	V	sub-haplogroup tagged
gi_150022817	H	H	sub-haplogroup tagged
gi_150022831	N1a	N1a1a1a1	non-sub-haplogroup tagged
gi_150022845	H+16311	H+16311	sub-haplogroup tagged
gi_150022859	V2	V2	sub-haplogroup tagged
gi_150022873	H7a	H7a1a	sub-haplogroup tagged
gi_150022887	H13a	H13a2b1	sub-haplogroup tagged
gi_150022901	H1e	H1e1	sub-haplogroup tagged
gi_150022915	U5a	U5a2c2	non-sub-haplogroup tagged
gi_150022929	H44a	H44a	sub-haplogroup tagged
gi_150022943	J1c	J1c2	sub-haplogroup tagged
gi_150022957	H1c	H1c	sub-haplogroup tagged
gi_150022971	HV11a	HV11a	sub-haplogroup tagged
gi_150022985	H12	H12	sub-haplogroup tagged
gi_150022999	U6a	U6a7b1	non-sub-haplogroup tagged
gi_150023013	U2e	U2e1h	sub-haplogroup tagged
gi_150023027	H+16311	H+16311	sub-haplogroup tagged
gi_150023041	U3b	U3b1b	sub-haplogroup tagged
gi_150023055	T2	T2	non-sub-haplogroup tagged
gi_150023069	T1a	T1a2a	sub-haplogroup tagged
gi_150023083	J1c	J1c3	non-sub-haplogroup tagged
gi_150023097	T2b	T2b3a1	sub-haplogroup tagged
gi_150023111	H3k	H3k	sub-haplogroup tagged
gi_150023125	U4a	U4a1a	sub-haplogroup tagged
gi_150023139	W4c	W4c	non-sub-haplogroup tagged
gi_150023153	J2a	J2a2a	non-sub-haplogroup tagged
gi_150023167	HV0f	HV0f	sub-haplogroup tagged
gi_150023181	H35	H35	sub-haplogroup tagged
gi_150023195	H7a	H7a1	sub-haplogroup tagged
gi_150023209	R0a	R0a1a	non-sub-haplogroup tagged
gi_150023223	T2b	T2b	non-sub-haplogroup tagged
gi_150023234	H1q	H1q	sub-haplogroup tagged
gi_150023248	R0a	R0a2f	non-sub-haplogroup tagged
gi_150023262	H+16311	H+16311	sub-haplogroup tagged
gi_150023276	H	H	sub-haplogroup tagged
gi_150023290	HV0b	HV0b	sub-haplogroup tagged
gi_150023304	T2b	T2b2b	non-sub-haplogroup tagged
gi_150023318	V1a	V1a1b	sub-haplogroup tagged
gi_150023332	U5a	U5a1b1	sub-haplogroup tagged
gi_150023346	J1c	J1c1h	non-sub-haplogroup tagged
gi_150023360	T2b	T2b4g	non-sub-haplogroup tagged
gi_150023374	U4b	U4b1a1a1	sub-haplogroup tagged
gi_150023388	H5a	H5a1f	non-sub-haplogroup tagged
gi_150023402	J1b	J1b2	non-sub-haplogroup tagged
gi_150023416	H5	H5	sub-haplogroup tagged
gi_150023430	I4a	I4a1	non-sub-haplogroup tagged
gi_150023444	H13a	H13a2a	non-sub-haplogroup tagged
gi_150023457	U2e	U2e1b2	non-sub-haplogroup tagged
gi_150023471	H14a	H14a	sub-haplogroup tagged
gi_150023485	H4a	H4a1a1a1a	non-sub-haplogroup tagged
gi_150023499	T2b	T2b7a3	non-sub-haplogroup tagged
gi_150023513	N1b	N1b1a4	sub-haplogroup tagged
gi_150023526	H	H	sub-haplogroup tagged
gi_150023539	H91	H91	sub-haplogroup tagged
gi_150023552	U3a	U3a1a	sub-haplogroup tagged
gi_150023565	H18	H18	sub-haplogroup tagged
gi_150023579	H1q	H1q	non-sub-haplogroup tagged
gi_150023593	H1	H1+152	sub-haplogroup tagged
gi_150023607	T1a	T1a1	sub-haplogroup tagged
gi_150023620	T2e	T2e1	non-sub-haplogroup tagged
gi_150023633	H28a	H28a1	sub-haplogroup tagged
gi_150023646	H5u	H5u	sub-haplogroup tagged
gi_150023660	K1a	K1a+195	non-sub-haplogroup tagged
gi_150023674	V1a	V1a1b	sub-haplogroup tagged
gi_150023687	U2e	U2e1b2	sub-haplogroup tagged
gi_150023701	V23	V23	sub-haplogroup tagged
gi_150023715	U1b	U1b	non-sub-haplogroup tagged
gi_150023729	H2a	H2a1	sub-haplogroup tagged
gi_150023743	H3h	H3h2	sub-haplogroup tagged
gi_150023757	N1b	N1b1a2	non-sub-haplogroup tagged
gi_150023771	H3	H3+152	sub-haplogroup tagged
gi_150023785	H7	H7	sub-haplogroup tagged
gi_151327686	K1a	K1a1b1a	non-sub-haplogroup tagged
gi_151327700	W1b	W1b1	non-sub-haplogroup tagged
gi_151327714	H3a	H3a1	non-sub-haplogroup tagged
gi_151327728	H1a	H1a5	non-sub-haplogroup tagged
gi_151327742	H1c	H1c10	non-sub-haplogroup tagged
gi_151327756	T2	T2	non-sub-haplogroup tagged
gi_151327770	L3b	L3b1a1a	non-sub-haplogroup tagged
gi_151327784	H2a	H2a2b1a	sub-haplogroup tagged
gi_151327798	H1c	H1c3	non-sub-haplogroup tagged
gi_151327812	T1a	T1a1	non-sub-haplogroup tagged
gi_151327826	L3b	L3b1a8	non-sub-haplogroup tagged
gi_151327840	U4b	U4b1b1	non-sub-haplogroup tagged
gi_151327854	K1a	K1a1b1b	non-sub-haplogroup tagged
gi_151327868	K2a	K2a4	non-sub-haplogroup tagged
gi_151327882	U5a	U5a2b1a	non-sub-haplogroup tagged
gi_151327896	A2g	A2g1	non-sub-haplogroup tagged
gi_151327910	H2a	H2a1	sub-haplogroup tagged
gi_151327924	U2e	U2e1b1	non-sub-haplogroup tagged
gi_151327938	K1a	K1a1b1d	non-sub-haplogroup tagged
gi_151327952	H24a	H24a	non-sub-haplogroup tagged
gi_151327966	H74	H74	non-sub-haplogroup tagged
gi_151327980	U3a	U3a1b	non-sub-haplogroup tagged
gi_151327994	H5a	H5a4	non-sub-haplogroup tagged
gi_151328008	A2f	A2f1	non-sub-haplogroup tagged
gi_151328022	A2	A2	non-sub-haplogroup tagged
gi_151328036	H1	H1	non-sub-haplogroup tagged
gi_151328050	J2b	J2b1a1	non-sub-haplogroup tagged
gi_151328064	U5b	U5b1b1	non-sub-haplogroup tagged
gi_151328078	U5a	U5a1a2a	non-sub-haplogroup tagged
gi_151328092	J1c	J1c3c	non-sub-haplogroup tagged
gi_151328106	H1	H1	non-sub-haplogroup tagged
gi_151328120	H10	H10	non-sub-haplogroup tagged
gi_151328134	H1b	H1b1	non-sub-haplogroup tagged
gi_151328148	H6c	H6c	non-sub-haplogroup tagged
gi_151328162	H1c	H1c3	non-sub-haplogroup tagged
gi_151328176	H6c	H6c	non-sub-haplogroup tagged
gi_151328190	H1a	H1a5	non-sub-haplogroup tagged
gi_151328204	H3g	H3g3	non-sub-haplogroup tagged
gi_151328218	H7	H7	non-sub-haplogroup tagged
gi_151328232	H4a	H4a1	non-sub-haplogroup tagged
gi_151328246	H6a	H6a1a	non-sub-haplogroup tagged
gi_151328260	L3e	L3e2	non-sub-haplogroup tagged
gi_151328274	H1c	H1c1	non-sub-haplogroup tagged
gi_151328288	U5a	U5a1a2a1	non-sub-haplogroup tagged
gi_151328302	A2e	A2e	non-sub-haplogroup tagged
gi_151328316	H1	H1	non-sub-haplogroup tagged
gi_151328330	L3d	L3d1c1	non-sub-haplogroup tagged
gi_151328344	D1	D1	non-sub-haplogroup tagged
gi_151328358	L2a	L2a1a2a1a	non-sub-haplogroup tagged
gi_151328372	H5a	H5a1g1a	non-sub-haplogroup tagged
gi_151328386	T2	T2	non-sub-haplogroup tagged
gi_151328400	C1b	C1b2	non-sub-haplogroup tagged
gi_151328414	H3	H3	non-sub-haplogroup tagged
gi_151328428	W3a	W3a1	non-sub-haplogroup tagged
gi_151328442	T2	T2	non-sub-haplogroup tagged
gi_151328456	L0a	L0a2a2a	non-sub-haplogroup tagged
gi_151328470	H2a	H2a2a1e	sub-haplogroup tagged
gi_151328484	H17	H17	non-sub-haplogroup tagged
gi_151328498	H2a	H2a2b1a	sub-haplogroup tagged
gi_151328512	J1c	J1c5a1	non-sub-haplogroup tagged
gi_151328526	L2e	L2e1	non-sub-haplogroup tagged
gi_151328540	H1	H1	non-sub-haplogroup tagged
gi_151328554	L3b	L3b1a5	non-sub-haplogroup tagged
gi_151328568	L2a	L2a1a1	non-sub-haplogroup tagged
gi_151328582	F4a	F4a1b	non-sub-haplogroup tagged
gi_151328596	L1b	L1b1a3	non-sub-haplogroup tagged
gi_151328609	L3e	L3e1a1a	non-sub-haplogroup tagged
gi_151328623	H4a	H4a1a4b2	non-sub-haplogroup tagged
gi_151328637	L2d	L2d1a	non-sub-haplogroup tagged
gi_151328651	J1c	J1c7a	non-sub-haplogroup tagged
gi_151328665	L2a	L2a1a1	non-sub-haplogroup tagged
gi_151328679	L3e	L3e4a1	non-sub-haplogroup tagged
gi_151328693	L3b	L3b1a1	non-sub-haplogroup tagged
gi_151328707	L2a	L2a1c1a1	non-sub-haplogroup tagged
gi_151328720	U6a	U6a3b	non-sub-haplogroup tagged
gi_151328734	B2a	B2a2	non-sub-haplogroup tagged
gi_151328748	H1	H1	non-sub-haplogroup tagged
gi_151328762	D5c	D5c1a	non-sub-haplogroup tagged
gi_151328776	H3a	H3ai	non-sub-haplogroup tagged
gi_151328790	A2i	A2i	non-sub-haplogroup tagged
gi_151328803	A2h	A2h1	non-sub-haplogroup tagged
gi_151328817	L2a	L2a1e1	non-sub-haplogroup tagged
gi_151328831	L1c	L1c2b1c	non-sub-haplogroup tagged
gi_151328845	C1b	C1b14	non-sub-haplogroup tagged
gi_151328859	L2b	L2b1	non-sub-haplogroup tagged
gi_151328873	A2	A2	non-sub-haplogroup tagged
gi_151328887	C1c	C1c6	non-sub-haplogroup tagged
gi_151328901	B4c	B4c1b2a2	non-sub-haplogroup tagged
gi_151328915	B2c	B2c1a	non-sub-haplogroup tagged
gi_151328929	V2c	V2c	non-sub-haplogroup tagged
gi_151328943	L3e	L3e3a	non-sub-haplogroup tagged
gi_151328957	H5a	H5a1d	non-sub-haplogroup tagged
gi_151328971	H5a	H5a1d	non-sub-haplogroup tagged
gi_151328985	C1c	C1c1a	non-sub-haplogroup tagged
gi_151328999	A2	A2	non-sub-haplogroup tagged
gi_151329013	B2b	B2b4	non-sub-haplogroup tagged
gi_151329027	T2b	T2b	non-sub-haplogroup tagged
gi_151329041	U5b	U5b1c2b	non-sub-haplogroup tagged
gi_151329055	C1c	C1c1a	non-sub-haplogroup tagged
gi_151329069	L3b	L3b1	non-sub-haplogroup tagged
gi_151329083	H7d	H7d3a	non-sub-haplogroup tagged
gi_151329097	X2b	X2b4	non-sub-haplogroup tagged
gi_151329111	D1	D1	non-sub-haplogroup tagged
gi_151329125	L1b	L1b1a	non-sub-haplogroup tagged
gi_151329138	L2a	L2a1i1	non-sub-haplogroup tagged
gi_151329152	L1c	L1c1b1	non-sub-haplogroup tagged
gi_151329166	L2a	L2a1a	non-sub-haplogroup tagged
gi_151329180	L3e	L3e2a3	non-sub-haplogroup tagged
gi_151329194	B2	B2	non-sub-haplogroup tagged
gi_151329208	B2g	B2g1	non-sub-haplogroup tagged
gi_151329222	L2a	L2a1a2b	non-sub-haplogroup tagged
gi_151329236	H	H	non-sub-haplogroup tagged
gi_151329250	H5k	H5k	non-sub-haplogroup tagged
gi_151329264	A2c	A2c	non-sub-haplogroup tagged
gi_151329278	T2a	T2a1	non-sub-haplogroup tagged
gi_151329292	D1	D1	non-sub-haplogroup tagged
gi_151329306	B2f	B2f	non-sub-haplogroup tagged
gi_151329320	H3a	H3ah	non-sub-haplogroup tagged
gi_151329334	B2c	B2c2a	non-sub-haplogroup tagged
gi_151329348	K1c	K1c2	non-sub-haplogroup tagged
gi_151329362	L1c	L1c1a2a1	non-sub-haplogroup tagged
gi_151329376	U3a	U3a1	non-sub-haplogroup tagged
gi_151329390	H2a	H2a	sub-haplogroup tagged
gi_151329404	K1a	K1a11	non-sub-haplogroup tagged
gi_151329418	C1c	C1c	non-sub-haplogroup tagged
gi_151329432	L3e	L3e1a1	non-sub-haplogroup tagged
gi_151329446	M8a	M8a1	non-sub-haplogroup tagged
gi_151329460	U4a	U4a1b	non-sub-haplogroup tagged
gi_151329474	E1b	E1b	non-sub-haplogroup tagged
gi_151329488	L1b	L1b1a7a	non-sub-haplogroup tagged
gi_151329501	L3e	L3e1f1a	non-sub-haplogroup tagged
gi_151329515	L3e	L3e1a1a	non-sub-haplogroup tagged
gi_151329529	D1f	D1f3	non-sub-haplogroup tagged
gi_151329543	U5a	U5a1b4	non-sub-haplogroup tagged
gi_151329557	H1c	H1c2	non-sub-haplogroup tagged
gi_151329571	B4b	B4b1a2	non-sub-haplogroup tagged
gi_151329585	H1h	H1h1	non-sub-haplogroup tagged
gi_151329599	L2b	L2b3a	non-sub-haplogroup tagged
gi_151329613	L2a	L2a1f	non-sub-haplogroup tagged
gi_151329627	J2a	J2a1a1a	non-sub-haplogroup tagged
gi_151329641	H5s	H5s	non-sub-haplogroup tagged
gi_151329655	H1	H1	non-sub-haplogroup tagged
gi_151329669	A5a	A5a2	non-sub-haplogroup tagged
gi_151329683	J1c	J1c3c	non-sub-haplogroup tagged
gi_151329697	U6a	U6a1a1	non-sub-haplogroup tagged
gi_151329711	H5a	H5a1	non-sub-haplogroup tagged
gi_151329725	I4a	I4a	non-sub-haplogroup tagged
gi_151329739	H13a	H13a1a	non-sub-haplogroup tagged
gi_151329753	K1a	K1a4a1a	non-sub-haplogroup tagged
gi_151329767	L2a	L2a1f	non-sub-haplogroup tagged
gi_151329781	T2a	T2a1b1a1b	non-sub-haplogroup tagged
gi_151329795	H1a	H1ak	non-sub-haplogroup tagged
gi_151329809	H1	H1	non-sub-haplogroup tagged
gi_151329823	B4b	B4b1a1	non-sub-haplogroup tagged
gi_151329837	K1b	K1b1a1b	non-sub-haplogroup tagged
gi_151329851	H3	H3	non-sub-haplogroup tagged
gi_151329865	HV	HV	non-sub-haplogroup tagged
gi_151329879	K1a	K1a1b1a	non-sub-haplogroup tagged
gi_151329893	A2c	A2c	non-sub-haplogroup tagged
gi_151329907	L3e	L3e3b1	non-sub-haplogroup tagged
gi_151329921	J2a	J2a2	non-sub-haplogroup tagged
gi_151329935	A2d	A2d2	non-sub-haplogroup tagged
gi_151329949	H1	H1	non-sub-haplogroup tagged
gi_151329963	H1a	H1aj1a	non-sub-haplogroup tagged
gi_151329977	A2h	A2h1	non-sub-haplogroup tagged
gi_151329991	H63	H63	non-sub-haplogroup tagged
gi_151330005	T1a	T1a1	non-sub-haplogroup tagged
gi_151330019	H6a	H6a1a2	non-sub-haplogroup tagged
gi_151330033	U1a	U1a1a2	non-sub-haplogroup tagged
gi_151330047	I1a	I1a1	non-sub-haplogroup tagged
gi_151330061	T2a	T2a1b1a	non-sub-haplogroup tagged
gi_151330075	H5a	H5a3b	non-sub-haplogroup tagged
gi_151330089	T1	T1	non-sub-haplogroup tagged
gi_151330103	H1	H1	non-sub-haplogroup tagged
gi_151330117	H58	H58	non-sub-haplogroup tagged
gi_151330131	H1	H1	non-sub-haplogroup tagged
gi_151330145	R0a	R0a4	non-sub-haplogroup tagged
gi_151330159	H25	H25	non-sub-haplogroup tagged
gi_151330173	H1c	H1c7	non-sub-haplogroup tagged
gi_151330187	X2b	X2b	non-sub-haplogroup tagged
gi_151330201	H1	H1	non-sub-haplogroup tagged
gi_151330215	U5a	U5a1a1	non-sub-haplogroup tagged
gi_151330229	B2	B2	non-sub-haplogroup tagged
gi_151330243	R24a	R24a	non-sub-haplogroup tagged
gi_151330257	K1a	K1a1b1a	non-sub-haplogroup tagged
gi_151330271	H2a	H2a2	sub-haplogroup tagged
gi_151330285	H44a	H44a1	non-sub-haplogroup tagged
gi_151330299	H1a	H1ag1	non-sub-haplogroup tagged
gi_151330313	J1c	J1c5a1	non-sub-haplogroup tagged
gi_151330327	H5a	H5a6	non-sub-haplogroup tagged
gi_151330341	H16b	H16b	non-sub-haplogroup tagged
gi_151330355	U3a	U3a1	non-sub-haplogroup tagged
gi_151330369	U4c	U4c1	non-sub-haplogroup tagged
gi_151330383	H1a	H1a6	non-sub-haplogroup tagged
gi_151330397	H6a	H6a1b	non-sub-haplogroup tagged
gi_151330411	H1a	H1a3a	non-sub-haplogroup tagged
gi_151330425	T1a	T1a1	non-sub-haplogroup tagged
gi_151330439	U5a	U5a1b	non-sub-haplogroup tagged
gi_151330453	H1	H1	non-sub-haplogroup tagged
gi_151330467	T1a	T1a1	non-sub-haplogroup tagged
gi_151330481	H1	H1	non-sub-haplogroup tagged
gi_151330495	K1a	K1a1b1e	non-sub-haplogroup tagged
gi_151330509	H52	H52	non-sub-haplogroup tagged
gi_151330523	H39a	H39a1	non-sub-haplogroup tagged
gi_151330537	K1a	K1a4a1	non-sub-haplogroup tagged
gi_151330551	H3a	H3af	non-sub-haplogroup tagged
gi_151330565	H3	H3	non-sub-haplogroup tagged
gi_151330579	H2a	H2a2a1	sub-haplogroup tagged
gi_151330593	M1a	M1a1a1	non-sub-haplogroup tagged
gi_151330607	H3	H3	non-sub-haplogroup tagged
gi_151330621	H2a	H2a5b	non-sub-haplogroup tagged
gi_151330635	H7a	H7a1	non-sub-haplogroup tagged
gi_151330649	H1c	H1c7	non-sub-haplogroup tagged
gi_151330663	V1a	V1a	non-sub-haplogroup tagged
gi_151330677	T2b	T2b24a	non-sub-haplogroup tagged
gi_151330691	L1b	L1b1a	non-sub-haplogroup tagged
gi_151330704	J1c	J1c8a	non-sub-haplogroup tagged
gi_151330718	T1a	T1a5	non-sub-haplogroup tagged
gi_151330732	K1c	K1c1a	non-sub-haplogroup tagged
gi_151330746	X2b	X2b	non-sub-haplogroup tagged
gi_151330760	I2	I2	non-sub-haplogroup tagged
gi_151330774	H1r	H1r	non-sub-haplogroup tagged
gi_151330788	K2a	K2a	non-sub-haplogroup tagged
gi_151330802	H	H	non-sub-haplogroup tagged
gi_151330816	T2a	T2a1a1	non-sub-haplogroup tagged
gi_151330830	H1a	H1a1	non-sub-haplogroup tagged
gi_151330844	I5c	I5c1	non-sub-haplogroup tagged
gi_151330858	H1	H1	non-sub-haplogroup tagged
gi_151330872	H1i	H1i	non-sub-haplogroup tagged
gi_151330886	H13a	H13a1a1	non-sub-haplogroup tagged
gi_151330900	T2b	T2b	non-sub-haplogroup tagged
gi_151330914	H23	H23	non-sub-haplogroup tagged
gi_151330928	X2c	X2c1	non-sub-haplogroup tagged
gi_151330942	L3b	L3b1a8	non-sub-haplogroup tagged
gi_151330956	H1a	H1az	non-sub-haplogroup tagged
gi_151330970	H1g	H1g1	non-sub-haplogroup tagged
gi_151330984	U5a	U5a1b1e	non-sub-haplogroup tagged
gi_151330998	H17a	H17a1	non-sub-haplogroup tagged
gi_151331012	H4a	H4a1a4b	non-sub-haplogroup tagged
gi_151331026	U7a	U7a	non-sub-haplogroup tagged
gi_151331040	U5b	U5b1b1	non-sub-haplogroup tagged
gi_151331054	H58	H58	non-sub-haplogroup tagged
gi_151331068	J1c	J1c8a	non-sub-haplogroup tagged
gi_151331082	T2b	T2b	non-sub-haplogroup tagged
gi_151331096	H7b	H7b	non-sub-haplogroup tagged
gi_151331110	H	H	non-sub-haplogroup tagged
gi_151331124	K2b	K2b1a	non-sub-haplogroup tagged
gi_151331138	H11a	H11a1	non-sub-haplogroup tagged
gi_151331152	H1a	H1a1	non-sub-haplogroup tagged
gi_151331166	H1	H1	non-sub-haplogroup tagged
gi_151331180	H27	H27	non-sub-haplogroup tagged
gi_151331194	B2a	B2a4a1	non-sub-haplogroup tagged
gi_151331208	H1b	H1bw	non-sub-haplogroup tagged
gi_151331222	R24a	R24a	non-sub-haplogroup tagged
gi_151331236	L1c	L1c2a1b	non-sub-haplogroup tagged
gi_151331250	A2g	A2g1	non-sub-haplogroup tagged
gi_151331264	H6c	H6c	non-sub-haplogroup tagged
gi_151331278	A2p	A2p2	non-sub-haplogroup tagged
gi_151331292	A2d	A2d	non-sub-haplogroup tagged
gi_151331306	A2c	A2c	non-sub-haplogroup tagged
gi_151331320	H17	H17	non-sub-haplogroup tagged
gi_151331334	T2	T2	non-sub-haplogroup tagged
gi_151331348	K2b	K2b1a	non-sub-haplogroup tagged
gi_151331362	N1b	N1b1b1	non-sub-haplogroup tagged
gi_151331376	H1	H1	non-sub-haplogroup tagged
gi_151331390	H4a	H4a1a1	non-sub-haplogroup tagged
gi_151331404	H1n	H1n	non-sub-haplogroup tagged
gi_151331417	T1	T1	non-sub-haplogroup tagged
gi_151331431	H3	H3	non-sub-haplogroup tagged
gi_151331445	H1b	H1bc	sub-haplogroup tagged
gi_151331459	H1b	H1bb	non-sub-haplogroup tagged
gi_151331473	H11a	H11a1	non-sub-haplogroup tagged
gi_151331487	HV5	HV5	non-sub-haplogroup tagged
gi_151331501	C1d	C1d1	non-sub-haplogroup tagged
gi_151331515	B4a	B4a1a1a2	non-sub-haplogroup tagged
gi_151331529	D1	D1	non-sub-haplogroup tagged
gi_151331543	H17a	H17a	non-sub-haplogroup tagged
gi_151331557	W3a	W3a1a3	non-sub-haplogroup tagged
gi_151331571	W5a	W5a	non-sub-haplogroup tagged
gi_151331585	T2e	T2e2a	non-sub-haplogroup tagged
gi_151331599	H	H	non-sub-haplogroup tagged
gi_151331613	H1	H1+16189	non-sub-haplogroup tagged
gi_151331627	K1b	K1b1a1	non-sub-haplogroup tagged
gi_151331641	U5a	U5a1b2	non-sub-haplogroup tagged
gi_151331655	H1	H1	non-sub-haplogroup tagged
gi_151331669	H48	H48	non-sub-haplogroup tagged
gi_151331683	H9a	H9a	non-sub-haplogroup tagged
gi_151331697	X2	X2	non-sub-haplogroup tagged
gi_151331711	U4c	U4c1	non-sub-haplogroup tagged
gi_151331725	H69	H69	non-sub-haplogroup tagged
gi_151331739	K1b	K1b1a1	non-sub-haplogroup tagged
gi_151331753	H10a	H10a1a1	non-sub-haplogroup tagged
gi_151331767	J1c	J1c	non-sub-haplogroup tagged
gi_151331781	H2a	H2a3a	sub-haplogroup tagged
gi_151331795	B4a	B4a1a1+152	non-sub-haplogroup tagged
gi_151331809	K2a	K2a2a1	non-sub-haplogroup tagged
gi_151331823	J1c	J1c	non-sub-haplogroup tagged
gi_151331837	H	H	non-sub-haplogroup tagged
gi_151331851	J2b	J2b1b	non-sub-haplogroup tagged
gi_151331865	B2	B2	non-sub-haplogroup tagged
gi_151331879	T2	T2	non-sub-haplogroup tagged
gi_151331893	J2a	J2a2a	non-sub-haplogroup tagged
gi_151331907	H5a	H5a1b	non-sub-haplogroup tagged
gi_151331921	B4b	B4b1a2	non-sub-haplogroup tagged
gi_151331935	D1	D1	non-sub-haplogroup tagged
gi_151331949	A2e	A2e	non-sub-haplogroup tagged
gi_151331963	B2a	B2a1a1	non-sub-haplogroup tagged
gi_151331977	A2d	A2d	non-sub-haplogroup tagged
gi_151331991	D4h	D4h3a	non-sub-haplogroup tagged
gi_151332005	H1b	H1b1f	non-sub-haplogroup tagged
gi_151332019	L1b	L1b1a	non-sub-haplogroup tagged
gi_151332032	T2b	T2b4	non-sub-haplogroup tagged
gi_151332046	L2a	L2a1a	non-sub-haplogroup tagged
gi_151332060	L3d	L3d1b1	non-sub-haplogroup tagged
gi_151332074	L2a	L2a1a	non-sub-haplogroup tagged
gi_151332088	U5b	U5b2a2b1	non-sub-haplogroup tagged
gi_151332102	C1c	C1c5	non-sub-haplogroup tagged
gi_151332116	L2b	L2b3a	non-sub-haplogroup tagged
gi_151332130	L1b	L1b1a3	non-sub-haplogroup tagged
gi_151332143	L3e	L3e1a1a	non-sub-haplogroup tagged
gi_151332157	L2a	L2a1i	non-sub-haplogroup tagged
gi_151332171	L2a	L2a1e	non-sub-haplogroup tagged
gi_151332185	H55	H55	non-sub-haplogroup tagged
gi_151332199	T1a	T1a1	non-sub-haplogroup tagged
gi_151332213	H1c	H1c3	non-sub-haplogroup tagged
gi_151332227	H2a	H2a2	sub-haplogroup tagged
gi_151332241	W3a	W3a1	non-sub-haplogroup tagged
gi_151332255	T2a	T2a1	non-sub-haplogroup tagged
gi_151332269	H1	H1	non-sub-haplogroup tagged
gi_151332283	T1a	T1a1h	non-sub-haplogroup tagged
gi_151332297	I2	I2	non-sub-haplogroup tagged
gi_151332311	H64	H64	non-sub-haplogroup tagged
gi_151332325	HV	HV	non-sub-haplogroup tagged
gi_151332339	K1c	K1c2	non-sub-haplogroup tagged
gi_151332353	H	H	non-sub-haplogroup tagged
gi_151332367	A2e	A2e	non-sub-haplogroup tagged
gi_151332381	L2a	L2a1l2a	non-sub-haplogroup tagged
gi_151332395	H	H	non-sub-haplogroup tagged
gi_151332409	J1c	J1c7a	non-sub-haplogroup tagged
gi_151332423	U2e	U2e1a1	non-sub-haplogroup tagged
gi_151332437	H2a	H2a3	sub-haplogroup tagged
gi_151332451	H6c	H6c	non-sub-haplogroup tagged
gi_151332465	J1c	J1c2c3	non-sub-haplogroup tagged
gi_151332479	K1a	K1a4a1b1	non-sub-haplogroup tagged
gi_151332493	H1c	H1c21	non-sub-haplogroup tagged
gi_151332507	K2a	K2a	non-sub-haplogroup tagged
gi_151332521	H	H	non-sub-haplogroup tagged
gi_151332535	A2c	A2c	non-sub-haplogroup tagged
gi_151332549	A2n	A2n	sub-haplogroup tagged
gi_151332563	L3d	L3d1'2'3'4'5'6	non-sub-haplogroup tagged
gi_151332577	H40	H40	non-sub-haplogroup tagged
gi_151332591	A2q	A2q1	non-sub-haplogroup tagged
gi_151332605	K1	K1	non-sub-haplogroup tagged
gi_151332619	C1b	C1b1	non-sub-haplogroup tagged
gi_151332633	A2d	A2d	non-sub-haplogroup tagged
gi_151332647	B2b	B2b3a	non-sub-haplogroup tagged
gi_151332661	K1a	K1a3a1b	non-sub-haplogroup tagged
gi_151332675	C1c	C1c1a	non-sub-haplogroup tagged
gi_151332689	L2a	L2a1e1	non-sub-haplogroup tagged
gi_151332703	H1q	H1q	non-sub-haplogroup tagged
gi_151332717	H4a	H4a1c1a	non-sub-haplogroup tagged
gi_151332731	W3a	W3a1	non-sub-haplogroup tagged
gi_151332745	I2	I2	non-sub-haplogroup tagged
gi_151332759	H3c	H3c2b1	non-sub-haplogroup tagged
gi_151332772	D1	D1	non-sub-haplogroup tagged
gi_151332786	X2b	X2b	non-sub-haplogroup tagged
gi_151332800	K1	K1	non-sub-haplogroup tagged
gi_151332814	U5a	U5a1b1a1	non-sub-haplogroup tagged
gi_151332828	T2c	T2c1d1	non-sub-haplogroup tagged
gi_151332842	T2a	T2a1b1a	non-sub-haplogroup tagged
gi_151332856	U5a	U5a1b	non-sub-haplogroup tagged
gi_151332870	K2a	K2a	non-sub-haplogroup tagged
gi_151332884	L2a	L2a1'2'3'4	non-sub-haplogroup tagged
gi_151332898	T2f	T2f1a1	non-sub-haplogroup tagged
gi_151332912	T2b	T2b2	non-sub-haplogroup tagged
gi_151332926	I2a	I2a	non-sub-haplogroup tagged
gi_151332940	D1	D1	non-sub-haplogroup tagged
gi_151332954	A2r	A2r	non-sub-haplogroup tagged
gi_151332968	HV1b	HV1b2	non-sub-haplogroup tagged
gi_151332982	H1a	H1ak2	non-sub-haplogroup tagged
gi_151332996	H1b	H1b1	non-sub-haplogroup tagged
gi_151333010	I2d	I2d	non-sub-haplogroup tagged
gi_151333024	H1i	H1i1	non-sub-haplogroup tagged
gi_151333038	H57	H57	non-sub-haplogroup tagged
gi_151333052	W3a	W3a1	non-sub-haplogroup tagged
gi_151333066	U5a	U5a2a1b	non-sub-haplogroup tagged
gi_151333080	B2w	B2w	non-sub-haplogroup tagged
gi_151333094	V	V	non-sub-haplogroup tagged
gi_151333108	H1a	H1a1	non-sub-haplogroup tagged
gi_151333122	J1c	J1c3a1	non-sub-haplogroup tagged
gi_151333136	C4a	C4a1+16129	non-sub-haplogroup tagged
gi_151333150	H3	H3	non-sub-haplogroup tagged
gi_151333164	H1c	H1c1	non-sub-haplogroup tagged
gi_151333178	H3j	H3j	non-sub-haplogroup tagged
gi_151333192	U5b	U5b2c1	non-sub-haplogroup tagged
gi_151333206	H1u	H1u	non-sub-haplogroup tagged
gi_151333220	H2a	H2a5b	non-sub-haplogroup tagged
gi_151333234	K2b	K2b1a	non-sub-haplogroup tagged
gi_151333248	H1a	H1a1	non-sub-haplogroup tagged
gi_151333262	A2j	A2j1	non-sub-haplogroup tagged
gi_151333276	C5c	C5c	non-sub-haplogroup tagged
gi_151333290	U2e	U2e1b1	non-sub-haplogroup tagged
gi_151333304	U2e	U2e1b1	non-sub-haplogroup tagged
gi_151333318	H3	H3	non-sub-haplogroup tagged
gi_151333332	H5r	H5r2	non-sub-haplogroup tagged
gi_151333346	H	H	non-sub-haplogroup tagged
gi_151333360	H7	H7	non-sub-haplogroup tagged
gi_151333374	H56	H56	non-sub-haplogroup tagged
gi_151333388	C5c	C5c1a	non-sub-haplogroup tagged
gi_151333402	H5a	H5a5	non-sub-haplogroup tagged
gi_151333416	H5a	H5a1f	non-sub-haplogroup tagged
gi_151333430	H1c	H1c1	non-sub-haplogroup tagged
gi_151333444	K2b	K2b1a	non-sub-haplogroup tagged
gi_151333458	H1q	H1q	non-sub-haplogroup tagged
gi_151333472	U2e	U2e2a1	non-sub-haplogroup tagged
gi_151333486	H3a	H3a1a	non-sub-haplogroup tagged
gi_151333500	K2b	K2b1a	non-sub-haplogroup tagged
gi_151333514	H3g	H3g	sub-haplogroup tagged
gi_151333528	J1c	J1c8a	non-sub-haplogroup tagged
gi_151333542	U5a	U5a1b	non-sub-haplogroup tagged
gi_151333556	J1c	J1c2q	non-sub-haplogroup tagged
gi_151333570	J1c	J1c	non-sub-haplogroup tagged
gi_151333584	U5a	U5a1b1a	non-sub-haplogroup tagged
gi_151333598	H1c	H1c1	non-sub-haplogroup tagged
gi_151333612	H5a	H5a1	non-sub-haplogroup tagged
gi_151333626	H1a	H1a1	non-sub-haplogroup tagged
gi_151333640	U5a	U5a1a1	non-sub-haplogroup tagged
gi_151333654	T2b	T2b23	non-sub-haplogroup tagged
gi_151333668	T2b	T2b3	non-sub-haplogroup tagged
gi_151333682	T2b	T2b	non-sub-haplogroup tagged
gi_151333696	H2a	H2a1	sub-haplogroup tagged
gi_151333710	HV16	HV16	non-sub-haplogroup tagged
gi_151333724	H9a	H9a	non-sub-haplogroup tagged
gi_151333738	K1a	K1a4a1a	non-sub-haplogroup tagged
gi_151333752	H5b	H5b1	non-sub-haplogroup tagged
gi_151333766	X2b	X2b	non-sub-haplogroup tagged
gi_151333780	T1a	T1a4	non-sub-haplogroup tagged
gi_151333794	H11a	H11a	non-sub-haplogroup tagged
gi_151333808	J1c	J1c1	non-sub-haplogroup tagged
gi_151333822	H1a	H1ay	non-sub-haplogroup tagged
gi_151333836	M21a	M21a	non-sub-haplogroup tagged
gi_151333850	T2b	T2b	non-sub-haplogroup tagged
gi_151333864	J1b	J1b1a	non-sub-haplogroup tagged
gi_151333878	H27	H27	non-sub-haplogroup tagged
gi_151333892	H31	H31	non-sub-haplogroup tagged
gi_151333906	HV1b	HV1b2	non-sub-haplogroup tagged
gi_151333920	H49	H49	non-sub-haplogroup tagged
gi_151333934	J1b	J1b1a1a	non-sub-haplogroup tagged
gi_151333948	U4b	U4b1a2	non-sub-haplogroup tagged
gi_151333962	H3	H3	non-sub-haplogroup tagged
gi_151333976	T2b	T2b24a	non-sub-haplogroup tagged
gi_151333990	I1a	I1a	non-sub-haplogroup tagged
gi_151334004	H1	H1	non-sub-haplogroup tagged
gi_151334018	H3a	H3a1	non-sub-haplogroup tagged
gi_151334032	T2b	T2b2b1	non-sub-haplogroup tagged
gi_151334046	T1a	T1a1a1	non-sub-haplogroup tagged
gi_151334060	K2a	K2a	non-sub-haplogroup tagged
gi_151334074	K1a	K1a4a1c	non-sub-haplogroup tagged
gi_151334088	W5a	W5a1	non-sub-haplogroup tagged
gi_151334102	U2e	U2e2a4	non-sub-haplogroup tagged
gi_151334116	J2b	J2b1a1	non-sub-haplogroup tagged
gi_151334130	L1b	L1b1a1	non-sub-haplogroup tagged
gi_151334143	J1c	J1c2c	non-sub-haplogroup tagged
gi_151334157	V	V	non-sub-haplogroup tagged
gi_151334171	U4b	U4b1b1	non-sub-haplogroup tagged
gi_151334185	U5b	U5b1c1a1	non-sub-haplogroup tagged
gi_151334199	V	V	non-sub-haplogroup tagged
gi_151334213	U3a	U3a1b	non-sub-haplogroup tagged
gi_151334227	V15a	V15a	non-sub-haplogroup tagged
gi_151334241	L2b	L2b1	non-sub-haplogroup tagged
gi_151334255	HV17	HV17	non-sub-haplogroup tagged
gi_151334269	H3v	H3v1	non-sub-haplogroup tagged
gi_151334283	I1a	I1a1d	non-sub-haplogroup tagged
gi_151334311	P1	P1	sub-haplogroup tagged
gi_151334325	HV	HV	non-sub-haplogroup tagged
gi_151334339	H3	H3	non-sub-haplogroup tagged
gi_151334353	J1c	J1c3	non-sub-haplogroup tagged
gi_151334367	H3b	H3b3	non-sub-haplogroup tagged
gi_151334381	J1c	J1c5f	non-sub-haplogroup tagged
gi_151334395	H1h	H1h1	non-sub-haplogroup tagged
gi_151334409	A2	A2	non-sub-haplogroup tagged
gi_151334423	H1s	H1s	non-sub-haplogroup tagged
gi_151334437	H3e	H3e	non-sub-haplogroup tagged
gi_151334451	J1c	J1c2c	non-sub-haplogroup tagged
gi_151334465	M7c	M7c1c	non-sub-haplogroup tagged
gi_151334479	T2f	T2f1a1	non-sub-haplogroup tagged
gi_151334493	U2e	U2e1a1	non-sub-haplogroup tagged
gi_151334507	H4a	H4a1a1	non-sub-haplogroup tagged
gi_151334521	H10	H10	non-sub-haplogroup tagged
gi_151334535	H1a	H1a1	non-sub-haplogroup tagged
gi_151334549	U5a	U5a	non-sub-haplogroup tagged
gi_151334563	H18	H18	non-sub-haplogroup tagged
gi_151334577	J1c	J1c	non-sub-haplogroup tagged
gi_151334591	V	V	non-sub-haplogroup tagged
gi_151334605	H15a	H15a1	non-sub-haplogroup tagged
gi_151334619	K1a	K1a1b1a	non-sub-haplogroup tagged
gi_151334633	H35	H35	non-sub-haplogroup tagged
gi_151334647	U5b	U5b2b4	non-sub-haplogroup tagged
gi_151334661	H1a	H1ag1	non-sub-haplogroup tagged
gi_151334675	K1a	K1a1b1a	non-sub-haplogroup tagged
gi_151334689	T2a	T2a1a2	non-sub-haplogroup tagged
gi_151334703	I1a	I1a1b	non-sub-haplogroup tagged
gi_151334717	H1	H1	non-sub-haplogroup tagged
gi_151334731	J1c	J1c8a1	non-sub-haplogroup tagged
gi_151334745	H49a	H49a	non-sub-haplogroup tagged
gi_151334759	X2c	X2c1	non-sub-haplogroup tagged
gi_151334773	T2	T2	non-sub-haplogroup tagged
gi_151334787	H	H	non-sub-haplogroup tagged
gi_151334801	B4a	B4a1a1a1	non-sub-haplogroup tagged
gi_151334815	H1c	H1c3	non-sub-haplogroup tagged
gi_151334829	H1a	H1as2	non-sub-haplogroup tagged
gi_151334843	L0a	L0a1b2a	non-sub-haplogroup tagged
gi_151334857	H1a	H1ae1	non-sub-haplogroup tagged
gi_151334871	K1a	K1a16	non-sub-haplogroup tagged
gi_151334885	HV	HV	non-sub-haplogroup tagged
gi_151334899	H40b	H40b	sub-haplogroup tagged
gi_151334912	W1c	W1c	non-sub-haplogroup tagged
gi_151334926	J1c	J1c1b1a	non-sub-haplogroup tagged
gi_151334940	H1e	H1e6	non-sub-haplogroup tagged
gi_151334954	K1	K1	non-sub-haplogroup tagged
gi_151334968	I2a	I2a1	non-sub-haplogroup tagged
gi_151334982	N1a	N1a1a1a2	non-sub-haplogroup tagged
gi_151334996	K1a	K1a1a1	non-sub-haplogroup tagged
gi_151335010	T2b	T2b6a	non-sub-haplogroup tagged
gi_151335024	H6a	H6a1a1a	non-sub-haplogroup tagged
gi_151335038	H6a	H6a1b2	non-sub-haplogroup tagged
gi_151335052	T2a	T2a1a2	non-sub-haplogroup tagged
gi_151335066	H7a	H7a1b	non-sub-haplogroup tagged
gi_151335080	H5a	H5a1c1a	non-sub-haplogroup tagged
gi_151335094	T2	T2	non-sub-haplogroup tagged
gi_151335108	J1d	J1d1a	non-sub-haplogroup tagged
gi_151335122	H24a	H24a	non-sub-haplogroup tagged
gi_151335136	K1a	K1a1b1b	non-sub-haplogroup tagged
gi_151335150	H7b	H7b	non-sub-haplogroup tagged
gi_151335164	K1	K1	non-sub-haplogroup tagged
gi_151335178	H4a	H4a1a3a	non-sub-haplogroup tagged
gi_151335192	K1a	K1a1b1a	non-sub-haplogroup tagged
gi_151335206	H1	H1	non-sub-haplogroup tagged
gi_151335220	K1a	K1a4a1a2a	non-sub-haplogroup tagged
gi_151335234	H27	H27	non-sub-haplogroup tagged
gi_151335248	T2b	T2b5	non-sub-haplogroup tagged
gi_151335262	H1b	H1b1	non-sub-haplogroup tagged
gi_151335276	U6a	U6a3c	non-sub-haplogroup tagged
gi_151335290	H1a	H1ay	non-sub-haplogroup tagged
gi_151335304	H4a	H4a1a1	non-sub-haplogroup tagged
gi_151335318	T1a	T1a2	non-sub-haplogroup tagged
gi_151335332	K1a	K1a1b1a	non-sub-haplogroup tagged
gi_151335346	T2b	T2b	non-sub-haplogroup tagged
gi_151335360	K1b	K1b2b	non-sub-haplogroup tagged
gi_151335374	X2k	X2k	non-sub-haplogroup tagged
gi_151335388	H1g	H1g1	non-sub-haplogroup tagged
gi_151335402	H4a	H4a1a1	non-sub-haplogroup tagged
gi_151335416	H3a	H3a1a	non-sub-haplogroup tagged
gi_151335430	K1a	K1a4a1a2b	non-sub-haplogroup tagged
gi_151335444	H5e	H5e1a	non-sub-haplogroup tagged
gi_151335458	H1a	H1a1a	non-sub-haplogroup tagged
gi_151335472	U5b	U5b2a1a	non-sub-haplogroup tagged
gi_151335486	H10	H10	non-sub-haplogroup tagged
gi_151335500	H53	H53	non-sub-haplogroup tagged
gi_151416776	L0a	L0a2b	non-sub-haplogroup tagged
gi_151416790	L0d	L0d1c1a1a	non-sub-haplogroup tagged
gi_154100298	U5a	U5a2c3a	sub-haplogroup tagged
gi_154100312	H13b	H13b1a	non-sub-haplogroup tagged
gi_154100326	K1a	K1a1b1a	non-sub-haplogroup tagged
gi_154100416	D2a	D2a2	non-sub-haplogroup tagged
gi_154100430	A2b	A2b1	sub-haplogroup tagged
gi_154100444	A2b	A2b1	sub-haplogroup tagged
gi_154100458	A2a	A2a	non-sub-haplogroup tagged
gi_154100472	C4b	C4b2	non-sub-haplogroup tagged
gi_154100486	A2b	A2b1	sub-haplogroup tagged
gi_154100500	G1b	G1b	non-sub-haplogroup tagged
gi_154100514	A2b	A2b1	sub-haplogroup tagged
gi_154100528	A2a	A2a	sub-haplogroup tagged
gi_154100542	A2a	A2a	sub-haplogroup tagged
gi_154100556	A2a	A2a	sub-haplogroup tagged
gi_154100570	H34	H34	sub-haplogroup tagged
gi_154100584	A2a	A2a2	non-sub-haplogroup tagged
gi_154100598	Y1a	Y1a	sub-haplogroup tagged
gi_154100612	L3e	L3e1a2	non-sub-haplogroup tagged
gi_154100626	C5a	C5a2	sub-haplogroup tagged
gi_154100640	U5a	U5a2a1	sub-haplogroup tagged
gi_154100654	M9a	M9a1a1a	sub-haplogroup tagged
gi_154100668	Y1a	Y1a	non-sub-haplogroup tagged
gi_154100682	Y1a	Y1a	non-sub-haplogroup tagged
gi_154100696	Y1a	Y1a	sub-haplogroup tagged
gi_154100710	N9b	N9b	non-sub-haplogroup tagged
gi_154100724	D4i	D4i2	sub-haplogroup tagged
gi_154100738	U3a	U3a1c1	non-sub-haplogroup tagged
gi_154100752	J1c	J1c5	non-sub-haplogroup tagged
gi_154100766	D5a	D5a2a2	sub-haplogroup tagged
gi_154100780	C4a	C4a2	sub-haplogroup tagged
gi_154100794	T2g	T2g1	non-sub-haplogroup tagged
gi_154100808	D4s	D4s	non-sub-haplogroup tagged
gi_154100822	G2a	G2a1	sub-haplogroup tagged
gi_154100836	H35	H35	sub-haplogroup tagged
gi_154100850	D4m	D4m2	sub-haplogroup tagged
gi_154100864	D4i	D4i2	sub-haplogroup tagged
gi_154100878	A+152+16362	A+152+16362	sub-haplogroup tagged
gi_154100892	D5a	D5a2a1	sub-haplogroup tagged
gi_154100906	T2b	T2b16	sub-haplogroup tagged
gi_154100920	D4j	D4j8	sub-haplogroup tagged
gi_154100934	T2b	T2b4h	non-sub-haplogroup tagged
gi_154100948	A	A	sub-haplogroup tagged
gi_154100962	U4b	U4b3	non-sub-haplogroup tagged
gi_154100976	C5a	C5a1	sub-haplogroup tagged
gi_154100990	T1a	T1a1d	non-sub-haplogroup tagged
gi_154101004	D4j	D4j2a	sub-haplogroup tagged
gi_154101018	H27a	H27a	sub-haplogroup tagged
gi_154101032	C4b	C4b1	sub-haplogroup tagged
gi_154101046	J1d	J1d6a	non-sub-haplogroup tagged
gi_154101060	D5c	D5c1a	non-sub-haplogroup tagged
gi_154101074	H8b	H8b	non-sub-haplogroup tagged
gi_154101088	D4f	D4f	non-sub-haplogroup tagged
gi_154101102	A2a	A2a1	sub-haplogroup tagged
gi_154101116	A2b	A2b1	non-sub-haplogroup tagged
gi_154101130	A2a	A2a3	sub-haplogroup tagged
gi_154101144	A2b	A2b1	sub-haplogroup tagged
gi_154101158	A2b	A2b1	sub-haplogroup tagged
gi_154101172	M7a	M7a2a	sub-haplogroup tagged
gi_154101186	M7c	M7c1a1a1	sub-haplogroup tagged
gi_154101200	U4d	U4d2	non-sub-haplogroup tagged
gi_154101214	Y1a	Y1a	non-sub-haplogroup tagged
gi_154101228	D5c	D5c+16311	non-sub-haplogroup tagged
gi_154101242	A2b	A2b1	sub-haplogroup tagged
gi_154101256	D4b	D4b1a2a1	sub-haplogroup tagged
gi_154101304	H4a	H4a1a	sub-haplogroup tagged
gi_154705631	U3a	U3a1	sub-haplogroup tagged
gi_154705645	H1	H1+16189	sub-haplogroup tagged
gi_154705659	K1e	K1e1	sub-haplogroup tagged
gi_154705673	J1c	J1c6a	sub-haplogroup tagged
gi_154705687	H10a	H10a1a1	sub-haplogroup tagged
gi_154814435	M31a	M31a2	non-sub-haplogroup tagged
gi_154814449	M31a	M31a2	non-sub-haplogroup tagged
gi_154818321	H1s	H1s	sub-haplogroup tagged
gi_155964410	W+194	W+194	non-sub-haplogroup tagged
gi_155964424	K1a	K1a3a	non-sub-haplogroup tagged
gi_155964438	H1n	H1n1b	sub-haplogroup tagged
gi_156077173	A2a	A2a5	sub-haplogroup tagged
gi_156077187	C1c	C1c3	non-sub-haplogroup tagged
gi_156077201	A2w	A2w	sub-haplogroup tagged
gi_156077215	A2a	A2ac	sub-haplogroup tagged
gi_156077229	A2	A2+(64)	sub-haplogroup tagged
gi_156077243	D4h	D4h3a	non-sub-haplogroup tagged
gi_156077257	B2b	B2b	non-sub-haplogroup tagged
gi_156077271	A2b	A2b	sub-haplogroup tagged
gi_156077285	D2a	D2a2	non-sub-haplogroup tagged
gi_156077313	D1f	D1f	sub-haplogroup tagged
gi_156077327	C1d	C1d1d	non-sub-haplogroup tagged
gi_156077341	A2	A2+(64)	sub-haplogroup tagged
gi_156077355	D2a	D2a2	non-sub-haplogroup tagged
gi_156077369	A2a	A2a2	non-sub-haplogroup tagged
gi_156077383	D2b	D2b1a	sub-haplogroup tagged
gi_156077397	D2b	D2b2	non-sub-haplogroup tagged
gi_156077411	C4c	C4c	non-sub-haplogroup tagged
gi_156077425	C1c	C1c3	non-sub-haplogroup tagged
gi_156077453	B2d	B2d	non-sub-haplogroup tagged
gi_156077467	A2a	A2a1	sub-haplogroup tagged
gi_156077495	C	C	sub-haplogroup tagged
gi_156077509	B2d	B2d	non-sub-haplogroup tagged
gi_156077523	B2d	B2d	non-sub-haplogroup tagged
gi_156077537	A2k	A2k1	sub-haplogroup tagged
gi_156077551	A2	A2+(64)	sub-haplogroup tagged
gi_156077565	A2	A2+(64)	sub-haplogroup tagged
gi_156077579	M2a	M2a1a2a1a	sub-haplogroup tagged
gi_156077593	A2a	A2ab	sub-haplogroup tagged
gi_156077607	A2	A2	non-sub-haplogroup tagged
gi_156077621	A2	A2+(64)	sub-haplogroup tagged
gi_156077635	A2h	A2h	sub-haplogroup tagged
gi_156077649	A2a	A2aa	sub-haplogroup tagged
gi_156077663	A2h	A2h	sub-haplogroup tagged
gi_156077677	A2	A2+(64)	sub-haplogroup tagged
gi_156077691	A2	A2	sub-haplogroup tagged
gi_156077705	A2a	A2ab	non-sub-haplogroup tagged
gi_156077719	B2h	B2h	non-sub-haplogroup tagged
gi_156077733	B2y	B2y	non-sub-haplogroup tagged
gi_156077747	B2b	B2b	non-sub-haplogroup tagged
gi_156077761	B2e	B2e	sub-haplogroup tagged
gi_156077775	B2b	B2b+152	sub-haplogroup tagged
gi_156077789	B2	B2	non-sub-haplogroup tagged
gi_156077803	B2	B2	non-sub-haplogroup tagged
gi_156077817	B2	B2	sub-haplogroup tagged
gi_156077831	B2	B2	non-sub-haplogroup tagged
gi_156077845	B2h	B2h	non-sub-haplogroup tagged
gi_156077859	B2b	B2b3a	non-sub-haplogroup tagged
gi_156077873	B2i	B2i1	non-sub-haplogroup tagged
gi_156077887	B2i	B2i1	non-sub-haplogroup tagged
gi_156077901	B2	B2	sub-haplogroup tagged
gi_156077915	B2	B2	non-sub-haplogroup tagged
gi_156077929	B2b	B2b3	non-sub-haplogroup tagged
gi_156077943	C1d	C1d1	non-sub-haplogroup tagged
gi_156077957	C	C	sub-haplogroup tagged
gi_156077971	C	C	sub-haplogroup tagged
gi_156077985	C	C	sub-haplogroup tagged
gi_156077999	C	C	non-sub-haplogroup tagged
gi_156078013	C	C	sub-haplogroup tagged
gi_156078027	C	C	non-sub-haplogroup tagged
gi_156078041	C1b	C1b6	non-sub-haplogroup tagged
gi_156078055	C1b	C1b6	non-sub-haplogroup tagged
gi_156078069	C1b	C1b6	non-sub-haplogroup tagged
gi_156078083	D1	D1	sub-haplogroup tagged
gi_156078097	D1a	D1a1	sub-haplogroup tagged
gi_156078111	D1a	D1a1	non-sub-haplogroup tagged
gi_156078125	D1f	D1f1	non-sub-haplogroup tagged
gi_156078139	D1e	D1e	sub-haplogroup tagged
gi_156078167	D1f	D1f1	non-sub-haplogroup tagged
gi_156078181	D1	D1	sub-haplogroup tagged
gi_156078195	D1f	D1f1	sub-haplogroup tagged
gi_156078209	D1f	D1f1	sub-haplogroup tagged
gi_156078223	X2a	X2a1b1a	sub-haplogroup tagged
gi_156078237	X2a	X2a1b	non-sub-haplogroup tagged
gi_156078251	X2a	X2a1c	non-sub-haplogroup tagged
gi_156078265	X2a	X2a1b1a	sub-haplogroup tagged
gi_156078279	X2a	X2a1b1a	sub-haplogroup tagged
gi_156078293	X2a	X2a1	non-sub-haplogroup tagged
gi_156078307	X2a	X2a1a1	sub-haplogroup tagged
gi_156078321	X2a	X2a1a1	sub-haplogroup tagged
gi_156078335	X2a	X2a1a1	non-sub-haplogroup tagged
gi_156078349	X2a	X2a1a1	non-sub-haplogroup tagged
gi_156122171	I4a	I4a	sub-haplogroup tagged
gi_156454706	L2a	L2a1+143+16189 (16192)	non-sub-haplogroup tagged
gi_156454720	L2a	L2a1+143+16189 (16192)	sub-haplogroup tagged
gi_156454734	L3c	L3c	non-sub-haplogroup tagged
gi_156454748	L2b	L2b3c	non-sub-haplogroup tagged
gi_156454762	L4b	L4b2a2a	non-sub-haplogroup tagged
gi_156454776	L2a	L2a1c3a	non-sub-haplogroup tagged
gi_156454790	L2b	L2b1a2	non-sub-haplogroup tagged
gi_156454804	L0a	L0a1a	non-sub-haplogroup tagged
gi_156454818	L3x	L3x1+16311	non-sub-haplogroup tagged
gi_156454832	L1b	L1b1a16	non-sub-haplogroup tagged
gi_156454845	L0f	L0f2a1	non-sub-haplogroup tagged
gi_156454859	L3b	L3b1a2	sub-haplogroup tagged
gi_156454873	L0a	L0a1d	non-sub-haplogroup tagged
gi_156454887	L2a	L2a1p	non-sub-haplogroup tagged
gi_156454901	L1b	L1b1a2	sub-haplogroup tagged
gi_156454914	L6b	L6b	non-sub-haplogroup tagged
gi_156454928	L2a	L2a1+143+16189 (16192)	sub-haplogroup tagged
gi_156454942	L3e	L3e1b1	sub-haplogroup tagged
gi_156454956	L2a	L2a1h	sub-haplogroup tagged
gi_156454970	L3e	L3e3a	non-sub-haplogroup tagged
gi_156454984	L4a	L4a1a	non-sub-haplogroup tagged
gi_156454998	L2a	L2a1+143+16189 (16192)+@16309	sub-haplogroup tagged
gi_156455012	L3f	L3f1b+16292	non-sub-haplogroup tagged
gi_156455026	L3e	L3e1b1	non-sub-haplogroup tagged
gi_156455040	L3b	L3b1b1	sub-haplogroup tagged
gi_156455054	L2a	L2a1c+16129	sub-haplogroup tagged
gi_156455068	L3x	L3x2a1a	non-sub-haplogroup tagged
gi_156455082	L3e	L3e1	non-sub-haplogroup tagged
gi_156455096	L6b	L6b	non-sub-haplogroup tagged
gi_156455110	L2a	L2a1l2a	sub-haplogroup tagged
gi_156455124	L0a	L0a1b1a1	non-sub-haplogroup tagged
gi_156455138	L1c	L1c3b1b	non-sub-haplogroup tagged
gi_156455152	L2a	L2a1b1a	non-sub-haplogroup tagged
gi_156455166	L2a	L2a1a2	sub-haplogroup tagged
gi_156455180	L2b	L2b2	non-sub-haplogroup tagged
gi_156455194	L3e	L3e1d1a	sub-haplogroup tagged
gi_156455208	L3b	L3b1a11	sub-haplogroup tagged
gi_156455222	L3e	L3e4a	sub-haplogroup tagged
gi_156455236	L3f	L3f1b1a	non-sub-haplogroup tagged
gi_156455250	L2c	L2c2	non-sub-haplogroup tagged
gi_156455277	L3e	L3e1b2	non-sub-haplogroup tagged
gi_156455291	L5a	L5a2	non-sub-haplogroup tagged
gi_156455305	L0d	L0d2a1	sub-haplogroup tagged
gi_156455319	L0a	L0a2a2a	non-sub-haplogroup tagged
gi_156455333	L3d	L3d1a1a	sub-haplogroup tagged
gi_156455347	L1c	L1c3a	sub-haplogroup tagged
gi_156455361	L3f	L3f1b4c	sub-haplogroup tagged
gi_156455375	L2a	L2a1b1a	non-sub-haplogroup tagged
gi_156455389	L3e	L3e3a	non-sub-haplogroup tagged
gi_156455403	L1c	L1c2a1a	non-sub-haplogroup tagged
gi_156455417	L0d	L0d2c1	non-sub-haplogroup tagged
gi_156455430	L3e	L3e1a3a	sub-haplogroup tagged
gi_156455444	L2c	L2c2b1b	non-sub-haplogroup tagged
gi_156455458	L2a	L2a1a3	non-sub-haplogroup tagged
gi_156455472	L1c	L1c2b1c	non-sub-haplogroup tagged
gi_156455486	L1b	L1b1a3a	sub-haplogroup tagged
gi_156455499	L0a	L0a1a1	non-sub-haplogroup tagged
gi_156455513	L1b	L1b1a4a	sub-haplogroup tagged
gi_156455526	L1b	L1b1a6	sub-haplogroup tagged
gi_156455539	L1c	L1c1c	non-sub-haplogroup tagged
gi_156455553	L1c	L1c3a1a	non-sub-haplogroup tagged
gi_156455567	L2a	L2a1i	non-sub-haplogroup tagged
gi_156455581	L2a	L2a1c3b1	non-sub-haplogroup tagged
gi_156455595	L2a	L2a1l2	non-sub-haplogroup tagged
gi_156455609	L2b	L2b1a2	non-sub-haplogroup tagged
gi_156455623	L2c	L2c	non-sub-haplogroup tagged
gi_156455637	L2e	L2e	non-sub-haplogroup tagged
gi_156455651	L3b	L3b2a	sub-haplogroup tagged
gi_156455665	L3b	L3b1a	sub-haplogroup tagged
gi_156455679	L3b	L3b1a9a	sub-haplogroup tagged
gi_156455693	L3d	L3d1b1	sub-haplogroup tagged
gi_156455707	L3e	L3e2a3	sub-haplogroup tagged
gi_156455721	L3e	L3e2b	sub-haplogroup tagged
gi_156455735	L3e	L3e4a1	non-sub-haplogroup tagged
gi_156455749	L3f	L3f1b+16292	non-sub-haplogroup tagged
gi_156455763	L2a	L2a1c	sub-haplogroup tagged
gi_156455777	L2b	L2b3b	non-sub-haplogroup tagged
gi_156455791	L3d	L3d2b	sub-haplogroup tagged
gi_156455805	H1b	H1ba	sub-haplogroup tagged
gi_156455819	L1b	L1b1a9	non-sub-haplogroup tagged
gi_156455832	L1c	L1c2b2	non-sub-haplogroup tagged
gi_156455846	L2a	L2a1o	sub-haplogroup tagged
gi_156455860	L3e	L3e1	non-sub-haplogroup tagged
gi_156455874	L3f	L3f1b+16292	sub-haplogroup tagged
gi_156455888	L3d	L3d4a	non-sub-haplogroup tagged
gi_156455902	L4b	L4b2a2a	non-sub-haplogroup tagged
gi_156455916	L3b	L3b1a2	sub-haplogroup tagged
gi_156455930	L0a	L0a2a2a	non-sub-haplogroup tagged
gi_156455944	L0a	L0a1b2a	non-sub-haplogroup tagged
gi_156456166	L2b	L2b1	non-sub-haplogroup tagged
gi_156456180	H1e	H1e	non-sub-haplogroup tagged
gi_156456194	L3e	L3e1a1a	sub-haplogroup tagged
gi_156456208	L4b	L4b2a2	non-sub-haplogroup tagged
gi_156456222	L3f	L3f1b+16292	sub-haplogroup tagged
gi_156456236	L3e	L3e4	sub-haplogroup tagged
gi_156456250	L3h	L3h1a2b	sub-haplogroup tagged
gi_156456264	L2c	L2c2	non-sub-haplogroup tagged
gi_156456278	L1b	L1b1a15	sub-haplogroup tagged
gi_156456291	L2a	L2a1j	sub-haplogroup tagged
gi_156456305	L3e	L3e1	non-sub-haplogroup tagged
gi_156456319	L3f	L3f1b2a	sub-haplogroup tagged
gi_156456333	L3b	L3b1a4	non-sub-haplogroup tagged
gi_156456347	L0a	L0a1c1	non-sub-haplogroup tagged
gi_156456361	L2a	L2a1b	sub-haplogroup tagged
gi_156456375	L3d	L3d1c	sub-haplogroup tagged
gi_156456389	K2a	K2a5	non-sub-haplogroup tagged
gi_156456403	L0a	L0a1a	non-sub-haplogroup tagged
gi_156456417	L2a	L2a1d1	non-sub-haplogroup tagged
gi_156456431	H2a	H2a2b1a	non-sub-haplogroup tagged
gi_156456445	L3b	L3b1a+@16124	sub-haplogroup tagged
gi_156456459	U3c	U3c	sub-haplogroup tagged
gi_156456473	L3e	L3e2a	sub-haplogroup tagged
gi_156456487	L3f	L3f2b	non-sub-haplogroup tagged
gi_156456501	F3b	F3b1a	sub-haplogroup tagged
gi_156456515	L3h	L3h1a2b	sub-haplogroup tagged
gi_156456529	L6a	L6a	non-sub-haplogroup tagged
gi_156456543	L5b	L5b1b	non-sub-haplogroup tagged
gi_156456557	L1b	L1b1a2a	non-sub-haplogroup tagged
gi_156456570	L3e	L3e5	sub-haplogroup tagged
gi_156456584	L3e	L3e2b2	sub-haplogroup tagged
gi_156456598	L2a	L2a1a2a1a	non-sub-haplogroup tagged
gi_156456612	L3b	L3b1a1a	sub-haplogroup tagged
gi_156456626	L4b	L4b2a2b	sub-haplogroup tagged
gi_156456640	L5a	L5a1a	non-sub-haplogroup tagged
gi_156456654	L2a	L2a1+143+16189 (16192)+@16309	sub-haplogroup tagged
gi_156456668	L2a	L2a1f	non-sub-haplogroup tagged
gi_156456682	L3e	L3e2b2	sub-haplogroup tagged
gi_156456696	L3e	L3e2b2	sub-haplogroup tagged
gi_156456710	L0f	L0f2b	non-sub-haplogroup tagged
gi_156456724	L0a	L0a2a2a	non-sub-haplogroup tagged
gi_156456738	L3i	L3i2	sub-haplogroup tagged
gi_156456752	L3e	L3e3a	non-sub-haplogroup tagged
gi_156456766	L3e	L3e1a3a	non-sub-haplogroup tagged
gi_156456780	L3f	L3f1b4a1	sub-haplogroup tagged
gi_156456794	L0k	L0k2b	non-sub-haplogroup tagged
gi_156456808	L2a	L2a1+143+16189 (16192)+@16309	sub-haplogroup tagged
gi_156456822	L2d	L2d1a	non-sub-haplogroup tagged
gi_156456836	L3b	L3b1a2	sub-haplogroup tagged
gi_156456850	L3d	L3d1a	sub-haplogroup tagged
gi_156456864	L3d	L3d1a1a	sub-haplogroup tagged
gi_156456878	L3h	L3h1a2a1	sub-haplogroup tagged
gi_156456892	L4a	L4a2	non-sub-haplogroup tagged
gi_156456906	L4a	L4a2	non-sub-haplogroup tagged
gi_156456920	L0a	L0a1d	non-sub-haplogroup tagged
gi_156456934	L6a	L6a	non-sub-haplogroup tagged
gi_156457154	L6a	L6a	non-sub-haplogroup tagged
gi_156457168	L2a	L2a1a2	sub-haplogroup tagged
gi_156457182	L3f	L3f1b2	sub-haplogroup tagged
gi_156457195	L2a	L2a1+16189 (16192)	non-sub-haplogroup tagged
gi_156457209	L2a	L2a1l1a	sub-haplogroup tagged
gi_156457223	L4b	L4b1a	non-sub-haplogroup tagged
gi_156457237	L0a	L0a1d	non-sub-haplogroup tagged
gi_156457251	L0a	L0a1d	non-sub-haplogroup tagged
gi_156457265	L1c	L1c3b1a	non-sub-haplogroup tagged
gi_156457279	L2a	L2a1l1a1	sub-haplogroup tagged
gi_156457293	L2c	L2c1a	non-sub-haplogroup tagged
gi_156457307	L3b	L3b1b	non-sub-haplogroup tagged
gi_156457321	L3b	L3b1a+152	non-sub-haplogroup tagged
gi_156457335	L2a	L2a1j	non-sub-haplogroup tagged
gi_156457349	L2d	L2d+16129	non-sub-haplogroup tagged
gi_156457363	L3x	L3x2b	non-sub-haplogroup tagged
gi_156457377	L0a	L0a1a2	non-sub-haplogroup tagged
gi_156457391	A2a	A2af1a1	sub-haplogroup tagged
gi_156457405	L3e	L3e5a1	sub-haplogroup tagged
gi_156457419	L3k	L3k	sub-haplogroup tagged
gi_156457433	L2a	L2a1+143+16189 (16192)	sub-haplogroup tagged
gi_156457447	L3k	L3k1	non-sub-haplogroup tagged
gi_156457461	L3b	L3b1a9a	sub-haplogroup tagged
gi_156457475	L3b	L3b1a3	sub-haplogroup tagged
gi_156457489	L3e	L3e1	sub-haplogroup tagged
gi_156457503	L3h	L3h1b1	non-sub-haplogroup tagged
gi_156457517	L2a	L2a1a2a1a	non-sub-haplogroup tagged
gi_156457531	L3d	L3d1c1	sub-haplogroup tagged
gi_156457545	L0d	L0d1c3	non-sub-haplogroup tagged
gi_156457559	L0d	L0d1c1a1b	non-sub-haplogroup tagged
gi_156457573	L0d	L0d1a1b	non-sub-haplogroup tagged
gi_156457587	L0d	L0d1c2	non-sub-haplogroup tagged
gi_156457601	L0d	L0d2a1	non-sub-haplogroup tagged
gi_156457615	L1c	L1c1d1	non-sub-haplogroup tagged
gi_156457629	L0k	L0k1a1	non-sub-haplogroup tagged
gi_156457643	L4b	L4b2a2c	sub-haplogroup tagged
gi_156457657	L0d	L0d2a1a	non-sub-haplogroup tagged
gi_156457671	L0d	L0d2b2	non-sub-haplogroup tagged
gi_156457685	L0d	L0d1b2b2a	non-sub-haplogroup tagged
gi_156457699	L0d	L0d3b1	non-sub-haplogroup tagged
gi_156457713	L0d	L0d1c1a1a	non-sub-haplogroup tagged
gi_156457727	L0d	L0d2c1a	non-sub-haplogroup tagged
gi_156457741	L0d	L0d2c1a	non-sub-haplogroup tagged
gi_156457755	L0d	L0d2a1a	sub-haplogroup tagged
gi_156457769	L3e	L3e1a2	sub-haplogroup tagged
gi_156457783	L1c	L1c2a3	non-sub-haplogroup tagged
gi_156457797	L1c	L1c2b1b	non-sub-haplogroup tagged
gi_156457811	L1c	L1c2a3	non-sub-haplogroup tagged
gi_156458014	L3d	L3d3a1a	sub-haplogroup tagged
gi_156458028	K1b	K1b2a3	non-sub-haplogroup tagged
gi_156458041	L0k	L0k1a2	non-sub-haplogroup tagged
gi_156458055	L2b	L2b1a3	non-sub-haplogroup tagged
gi_156458069	L0k	L0k1a2	non-sub-haplogroup tagged
gi_156458083	L0d	L0d1c1a1a	non-sub-haplogroup tagged
gi_156458097	L3f	L3f1b1a1	sub-haplogroup tagged
gi_156458111	L0a	L0a1b1a1	non-sub-haplogroup tagged
gi_156458125	L0d	L0d1c1a1b	non-sub-haplogroup tagged
gi_156458139	L0d	L0d1c1a1b	non-sub-haplogroup tagged
gi_156458153	L0a	L0a2a1b	non-sub-haplogroup tagged
gi_156458167	L3e	L3e1d1	sub-haplogroup tagged
gi_156458181	L0d	L0d1a1a	non-sub-haplogroup tagged
gi_156458195	L1c	L1c2a2	non-sub-haplogroup tagged
gi_156458209	L3f	L3f1b4a	sub-haplogroup tagged
gi_156458223	L1c	L1c3a	non-sub-haplogroup tagged
gi_156458237	L3e	L3e1a2	sub-haplogroup tagged
gi_156458251	L0a	L0a2a1a2	non-sub-haplogroup tagged
gi_156458265	L0a	L0a1b1a1	non-sub-haplogroup tagged
gi_156458279	L0f	L0f1	non-sub-haplogroup tagged
gi_156458293	L0a	L0a1b1a1	non-sub-haplogroup tagged
gi_156458307	L2a	L2a1a2a1a	sub-haplogroup tagged
gi_156458321	L1c	L1c2a1a	non-sub-haplogroup tagged
gi_156458335	L0f	L0f1	non-sub-haplogroup tagged
gi_156458349	L3e	L3e1a2	sub-haplogroup tagged
gi_156458363	L3d	L3d1a1b	sub-haplogroup tagged
gi_156458377	L3f	L3f2b	non-sub-haplogroup tagged
gi_156458391	L0a	L0a1b	non-sub-haplogroup tagged
gi_156458405	L3e	L3e1c	non-sub-haplogroup tagged
gi_156458419	L3e	L3e1c	non-sub-haplogroup tagged
gi_156458433	L0a	L0a1a+200	non-sub-haplogroup tagged
gi_156458447	L2a	L2a2a1	non-sub-haplogroup tagged
gi_156458461	L3f	L3f1b3	sub-haplogroup tagged
gi_156458475	L1b	L1b1a10a	non-sub-haplogroup tagged
gi_156458488	L3e	L3e1c	non-sub-haplogroup tagged
gi_156458502	L3h	L3h1b1a	sub-haplogroup tagged
gi_156458516	L3e	L3e1	sub-haplogroup tagged
gi_156458530	L5a	L5a1b	non-sub-haplogroup tagged
gi_156458544	L0a	L0a1b	non-sub-haplogroup tagged
gi_156458558	L2a	L2a1a3a	sub-haplogroup tagged
gi_156458572	L3f	L3f1a	non-sub-haplogroup tagged
gi_156458586	L0a	L0a1a+200	non-sub-haplogroup tagged
gi_156458600	L1b	L1b1a10a	non-sub-haplogroup tagged
gi_156458611	L3f	L3f3a	non-sub-haplogroup tagged
gi_156458625	L3e	L3e3b	non-sub-haplogroup tagged
gi_156458639	L2a	L2a2a	non-sub-haplogroup tagged
gi_156458653	L3b	L3b1a10	sub-haplogroup tagged
gi_156458667	U5b	U5b2a1a2	sub-haplogroup tagged
gi_156458681	L3d	L3d1b	non-sub-haplogroup tagged
gi_156458695	L0a	L0a3	non-sub-haplogroup tagged
gi_156458709	L2a	L2a1c	sub-haplogroup tagged
gi_156458723	L2a	L2a2a1	non-sub-haplogroup tagged
gi_156458737	L3h	L3h1b1a	sub-haplogroup tagged
gi_156458751	L3b	L3b1a	sub-haplogroup tagged
gi_156458765	L2a	L2a1a3a	sub-haplogroup tagged
gi_156458779	L0a	L0a4	non-sub-haplogroup tagged
gi_156458793	L3e	L3e3a	non-sub-haplogroup tagged
gi_156459078	L3d	L3d1a1a	sub-haplogroup tagged
gi_156459092	L0a	L0a1b1a1	non-sub-haplogroup tagged
gi_156459106	L2a	L2a1b1a	non-sub-haplogroup tagged
gi_156459120	L0a	L0a2a1a2	non-sub-haplogroup tagged
gi_156459134	L3f	L3f1b4a1	sub-haplogroup tagged
gi_156459148	L0a	L0a2d	non-sub-haplogroup tagged
gi_156459162	L2a	L2a1h	non-sub-haplogroup tagged
gi_156459176	L3e	L3e1e1	sub-haplogroup tagged
gi_156459190	L2a	L2a1a	sub-haplogroup tagged
gi_156459204	L3e	L3e2b	sub-haplogroup tagged
gi_156459218	L3b	L3b1a+152	sub-haplogroup tagged
gi_156459232	L2a	L2a1b1a	non-sub-haplogroup tagged
gi_156459246	L3x	L3x2a1a	non-sub-haplogroup tagged
gi_156459260	L0d	L0d3a	non-sub-haplogroup tagged
gi_156459274	L2a	L2a1+143+@16309	sub-haplogroup tagged
gi_156459288	L3i	L3i1b	sub-haplogroup tagged
gi_156459302	L6a	L6a	non-sub-haplogroup tagged
gi_156459316	L0a	L0a2a2a	non-sub-haplogroup tagged
gi_156459330	L3e	L3e2a2	sub-haplogroup tagged
gi_156459344	L2c	L2c1a	non-sub-haplogroup tagged
gi_156459358	L1b	L1b1a5	sub-haplogroup tagged
gi_156459371	L1b	L1b1a5	sub-haplogroup tagged
gi_156459384	L3b	L3b1a1a	sub-haplogroup tagged
gi_156459398	L3b	L3b1a1a	sub-haplogroup tagged
gi_156459412	L3d	L3d1a1a1	sub-haplogroup tagged
gi_156459426	L2a	L2a1a2	sub-haplogroup tagged
gi_156459440	L5b	L5b1a	non-sub-haplogroup tagged
gi_156459454	L4a	L4a2	sub-haplogroup tagged
gi_156459468	L0b	L0b	non-sub-haplogroup tagged
gi_156459482	L2a	L2a1c	non-sub-haplogroup tagged
gi_156459496	L4b	L4b2a2a	sub-haplogroup tagged
gi_156459510	L2a	L2a1d1	sub-haplogroup tagged
gi_156459524	L1b	L1b1a2a	non-sub-haplogroup tagged
gi_156459537	L3a	L3a2a	non-sub-haplogroup tagged
gi_156459551	L4b	L4b2a1	sub-haplogroup tagged
gi_156459565	L5a	L5a1b	non-sub-haplogroup tagged
gi_156459579	L3x	L3x2a	non-sub-haplogroup tagged
gi_156459593	L0a	L0a1c1	non-sub-haplogroup tagged
gi_156459607	L2a	L2a1+143	sub-haplogroup tagged
gi_156459621	L3h	L3h1b1a	sub-haplogroup tagged
gi_156459635	L1b	L1b1a2a	non-sub-haplogroup tagged
gi_156459648	L4a	L4a2	sub-haplogroup tagged
gi_156459662	L0a	L0a1d	non-sub-haplogroup tagged
gi_156459676	L4b	L4b2a2b	sub-haplogroup tagged
gi_156459690	L1b	L1b1a2a	non-sub-haplogroup tagged
gi_156459703	L3f	L3f1b2a	sub-haplogroup tagged
gi_156459717	L2a	L2a1c1a2	sub-haplogroup tagged
gi_156459730	L2c	L2c2a	non-sub-haplogroup tagged
gi_156459744	L1c	L1c3a1b	non-sub-haplogroup tagged
gi_156459758	L2c	L2c2a	non-sub-haplogroup tagged
gi_156459772	L3b	L3b1a6	sub-haplogroup tagged
gi_156459786	L3e	L3e5b	sub-haplogroup tagged
gi_156459800	L3e	L3e1a3b	sub-haplogroup tagged
gi_156459814	L2a	L2a1f1	sub-haplogroup tagged
gi_156459828	L3b	L3b1a5	sub-haplogroup tagged
gi_156459842	L0a	L0a1b2	non-sub-haplogroup tagged
gi_156459856	L0f	L0f2a	non-sub-haplogroup tagged
gi_156459870	L0d	L0d1b2b1a	non-sub-haplogroup tagged
gi_156460165	L0k	L0k1a1a	non-sub-haplogroup tagged
gi_157056411	K1a	K1a4	non-sub-haplogroup tagged
gi_157056549	K2a	K2a	sub-haplogroup tagged
gi_157056617	Y1a	Y1a	sub-haplogroup tagged
gi_157056723	H1a	H1a	sub-haplogroup tagged
gi_157056839	U4c	U4c1a	non-sub-haplogroup tagged
gi_157056902	U5b	U5b3b	sub-haplogroup tagged
gi_157056966	U5a	U5a2a1d	sub-haplogroup tagged
gi_157056980	W5a	W5a1a1	sub-haplogroup tagged
gi_157057010	H1a	H1a2	sub-haplogroup tagged
gi_157063041	L0a	L0a2b1	sub-haplogroup tagged
gi_157063055	U5a	U5a1d1	sub-haplogroup tagged
gi_157063069	U5a	U5a1b1	sub-haplogroup tagged
gi_157063083	U4b	U4b2	sub-haplogroup tagged
gi_157267377	M33c	M33c	sub-haplogroup tagged
gi_157267391	H7	H7	sub-haplogroup tagged
gi_157267405	U5a	U5a2c1	sub-haplogroup tagged
gi_157267421	J1c	J1c7	non-sub-haplogroup tagged
gi_157267455	H3	H3	sub-haplogroup tagged
gi_157267612	H1e	H1e4a	sub-haplogroup tagged
gi_157284145	H2a	H2a2a1	sub-haplogroup tagged
gi_157367532	H6a	H6a1b2d	sub-haplogroup tagged
gi_157367550	J1c	J1c2	non-sub-haplogroup tagged
gi_157367718	K1c	K1c1	sub-haplogroup tagged
gi_157367732	H2a	H2a2a1a	sub-haplogroup tagged
gi_157804593	K1a	K1a10a	sub-haplogroup tagged
gi_157804607	K1a	K1a1b1a	non-sub-haplogroup tagged
gi_157804621	H16a	H16a	sub-haplogroup tagged
gi_157804635	U5b	U5b2a1b	non-sub-haplogroup tagged
gi_158106386	Z1a	Z1a1a	sub-haplogroup tagged
gi_158345210	H1a	H1a	sub-haplogroup tagged
gi_158345224	H1b	H1b1+16362	sub-haplogroup tagged
gi_158345238	H4a	H4a1a1a1a	sub-haplogroup tagged
gi_158345260	U5a	U5a2a1+152	sub-haplogroup tagged
gi_158345274	H1a	H1a1	sub-haplogroup tagged
gi_158536738	L3d	L3d1b1b	sub-haplogroup tagged
gi_158536752	L2a	L2a1k	non-sub-haplogroup tagged
gi_158536766	HV1b	HV1b2	non-sub-haplogroup tagged
gi_158536780	L2a	L2a1c3a	sub-haplogroup tagged
gi_158536794	L2a	L2a1k	sub-haplogroup tagged
gi_158536808	L1b	L1b1a12b	non-sub-haplogroup tagged
gi_158536822	M1a	M1a3b1	sub-haplogroup tagged
gi_158536836	M1a	M1a3b	non-sub-haplogroup tagged
gi_158537038	H1b	H1b1+16362	sub-haplogroup tagged
gi_158537052	K1a	K1a4g	sub-haplogroup tagged
gi_158537066	K1a	K1a10	non-sub-haplogroup tagged
gi_158537080	H3	H3	sub-haplogroup tagged
gi_158537094	H2a	H2a1b	sub-haplogroup tagged
gi_158667963	M8a	M8a2b	sub-haplogroup tagged
gi_158667977	U5b	U5b2a5	non-sub-haplogroup tagged
gi_158668045	K1b	K1b1a1c1	non-sub-haplogroup tagged
gi_159139356	H6a	H6a1b3a	sub-haplogroup tagged
gi_159139370	T2e	T2e1	non-sub-haplogroup tagged
gi_159139384	K1a	K1a	non-sub-haplogroup tagged
gi_159139398	K2a	K2a	sub-haplogroup tagged
gi_159139412	K1a	K1a1b1a	non-sub-haplogroup tagged
gi_159139426	U5b	U5b2a1a1d	non-sub-haplogroup tagged
gi_159139440	W1c	W1c	non-sub-haplogroup tagged
gi_159459935	H1e	H1e4a	sub-haplogroup tagged
gi_159459949	K1c	K1c1c	non-sub-haplogroup tagged
gi_160426391	L1c	L1c1a2b	non-sub-haplogroup tagged
gi_160426405	L1c	L1c1a1a1a	non-sub-haplogroup tagged
gi_160426419	L1c	L1c1a1a1b1	non-sub-haplogroup tagged
gi_160426433	L1c	L1c1a2a1	non-sub-haplogroup tagged
gi_160426447	L1c	L1c1a1a1b	non-sub-haplogroup tagged
gi_160426461	L1c	L1c1a1a1b	non-sub-haplogroup tagged
gi_160426475	L1c	L1c1a1a1b1	non-sub-haplogroup tagged
gi_160426489	L1c	L1c1a1a1a	non-sub-haplogroup tagged
gi_160426503	L1c	L1c1a1a2	non-sub-haplogroup tagged
gi_160426517	L1c	L1c1a1a1b1	non-sub-haplogroup tagged
gi_160426531	L1c	L1c1d1	non-sub-haplogroup tagged
gi_160426545	L1c	L1c1a2b	non-sub-haplogroup tagged
gi_160426559	L1c	L1c3b1a	non-sub-haplogroup tagged
gi_160426573	L1c	L1c6	non-sub-haplogroup tagged
gi_160426587	L1c	L1c1a1a1a	non-sub-haplogroup tagged
gi_160426601	L1c	L1c1a1b	non-sub-haplogroup tagged
gi_160426615	L1c	L1c1a1a1b	non-sub-haplogroup tagged
gi_160426629	L1c	L1c3c	non-sub-haplogroup tagged
gi_160426643	L1c	L1c1a1a1b	non-sub-haplogroup tagged
gi_160426657	L1c	L1c1a1a1b	non-sub-haplogroup tagged
gi_160426671	L1c	L1c1a2a1	non-sub-haplogroup tagged
gi_160426685	L1c	L1c1a1a1b	non-sub-haplogroup tagged
gi_160426699	L1c	L1c1a1a1a	non-sub-haplogroup tagged
gi_160426713	L1c	L1c1b1	non-sub-haplogroup tagged
gi_160426727	L1c	L1c1a1a2	non-sub-haplogroup tagged
gi_160426741	L1c	L1c2a2	non-sub-haplogroup tagged
gi_160426755	L1c	L1c4a	non-sub-haplogroup tagged
gi_160688952	H73a	H73a1	sub-haplogroup tagged
gi_160688966	K2a	K2a7	non-sub-haplogroup tagged
gi_160688980	K1a	K1a1b1c	non-sub-haplogroup tagged
gi_160688994	V	V	sub-haplogroup tagged
[truncated: 28,507 more rows]
