# Supplementary material for: Background sequence characteristics influence the occurrence and severity of disease-causing mtDNA mutations
Source: PLoS Genet. 2017 Dec 18;13(12):e1007126. doi: 10.1371/journal.pgen.1007126 (PMC5757940; doi:10.1371/journal.pgen.1007126)
Supplement: S3 Table — (XLSX) [file pgen.1007126.s010.xlsx]

## Sheet: PathogenicMutations_Clinvar
rCRS	BaseChange	tnt	qnt	ntchange	Genes	Conditions	ClinicalSignificance_Ori	ClinicalSignificance	ReviewStatus	Codon Position	Amino acid	New amino acid	Amino acid position in protein	Pathogenicity Score	mtDNA Selection Score	AllSamples_Number	L_subtree	M_subtree	N_subtree	AllSamples_Freq	L_subtree	M_subtree	N_subtree
583	G>A	G	A	transition	MT-TF	Juvenile myopathy, encephalopathy, lactic acidosis AND stroke	Pathogenic(Last reviewed: Oct 1, 1998)	Pathogenic	no assertion criteria provided					0.75		0	0	0	0	0	0	0	0
586	G>A	G	A	transition	MT-TF	Encephalopathy, mitochondrial	Pathogenic(Last reviewed: Nov 1, 2010)	Pathogenic	no assertion criteria provided					0.55		0	0	0	0	0	0	0	0
608	A>G	A	G	transition	MT-TF	NEPHROPATHY, TUBULOINTERSTITIAL	Pathogenic(Last reviewed: Mar 1, 2001)	Pathogenic	no assertion criteria provided					0.2		0	0	0	0	0	0	0	0
611	G>A	G	A	transition	MT-TF	Myoclonus with epilepsy with ragged red fibers	Pathogenic(Last reviewed: Jan 29, 2015)	Pathogenic	no assertion criteria provided					0.65		0	0	0	0	0	0	0	0
616	T>C	T	C	transition	MT-TF	Epilepsy, mitochondrial	Pathogenic(Last reviewed: Feb 9, 2010)	Pathogenic	no assertion criteria provided					0.25		1	0	0	1	3.27804e-05	0	0	4.89e-05
616	T>G	T	G	transversion	MT-TF	Epilepsy, mitochondrial	Pathogenic(Last reviewed: Feb 9, 2010)	Pathogenic	no assertion criteria provided					0.25		1	0	0	1	3.27804e-05	0	0	4.89e-05
622	G>A	G	A	transition	MT-TF	Myopathy, mitochondrial, late-onset	Pathogenic(Last reviewed: Jun 1, 2006)	Pathogenic	no assertion criteria provided					0.6		0	0	0	0	0	0	0	0
827	A>G	A	G	transition	MT-RNR1	Aminoglycoside-induced deafness|Deafness, nonsyndromic sensorineural, mitochondrial	Pathogenic(Last reviewed: Apr 11, 2008)	Pathogenic	no assertion criteria provided							686	13	15	658	0.0224874	0.00337487	0.00241858	0.0321729
1291	T>C	T	C	transition	MT-RNR1	Deafness, nonsyndromic sensorineural, mitochondrial	Pathogenic(Last reviewed: Mar 24, 2006)	Pathogenic	no assertion criteria provided							26	24	0	2	0.000852291	0.00623053	0	9.78e-05
1494	C>T	C	T	transition	MT-RNR1	Aminoglycoside-induced deafness|Deafness, nonsyndromic sensorineural, mitochondrial	Pathogenic(Last reviewed: Feb 10, 2006)	Pathogenic	no assertion criteria provided							3	0	2	1	9.83413e-05	0	0.000322477	4.89e-05
1555	A>G	A	G	transition	MT-RNR1	Aminoglycoside-induced deafness|Deafness, nonsyndromic sensorineural, mitochondrial|Cardiomyopathy, restrictive	Pathogenic(Last reviewed: Jul 3, 2014)	Pathogenic	criteria provided, single submitter							57	5	13	39	0.00186849	0.00129803	0.0020961	0.0019069
1606	G>A	G	A	transition	MT-TV	Ataxia, progressive seizures, mental deterioration, and hearing loss	Pathogenic(Last reviewed: Jun 1, 2002)	Pathogenic	no assertion criteria provided					0.6		0	0	0	0	0	0	0	0
1624	C>T	C	T	transition	MT-TV	Leigh syndrome|Neonatal death	Pathogenic(Last reviewed: Apr 17, 2014)	Pathogenic	no assertion criteria provided					0.55		0	0	0	0	0	0	0	0
1644	G>T	G	T	transversion	MT-TV	Leigh syndrome	Pathogenic(Last reviewed: Apr 17, 2014)	Pathogenic	no assertion criteria provided					0.4		0	0	0	0	0	0	0	0
2939	C>A	C	A	transversion	MT-RNR2	Chloramphenicol resistance	Pathogenic(Last reviewed: Nov 11, 1981)	Pathogenic	no assertion criteria provided							0	0	0	0	0	0	0	0
2991	T>C	T	C	transition	MT-RNR2	Chloramphenicol resistance	Pathogenic(Last reviewed: Nov 11, 1981)	Pathogenic	no assertion criteria provided							0	0	0	0	0	0	0	0
3242	G>A	G	A	transition	MT-TL1	Myelodysplastic syndrome	Pathogenic(Last reviewed: Jun 11, 2010)	Pathogenic	no assertion criteria provided					0.6		0	0	0	0	0	0	0	0
3243	A>G	A	G	transition	MT-TL1	3-Methylglutaconic aciduria|Cyclical vomiting syndrome|Diabetes-deafness syndrome maternally transmitted|Age-related macular degeneration 2|Myoclonus with epilepsy with ragged red fibers|Juvenile myopathy, encephalopathy, lactic acidosis AND stroke|Leigh syndrome|Cytochrome-c oxidase deficiency|MERRF/MELAS overlap syndrome|Muscle stiffness, painful	Pathogenic(Last reviewed: Jan 29, 2015)	Pathogenic	no assertion criteria provided					1		9	2	1	6	0.000295024	0.000519211	0.000161238	0.00029337
3249	G>A	G	A	transition	MT-TL1	Kearns Sayre syndrome	Pathogenic(Last reviewed: Jun 11, 2010)	Pathogenic	no assertion criteria provided					0.5		0	0	0	0	0	0	0	0
3250	T>C	T	C	transition	MT-TL1	Skeletal myopathy, responsive to riboflavin	Pathogenic(Last reviewed: Jan 1, 1997)	Pathogenic	no assertion criteria provided					0.5		0	0	0	0	0	0	0	0
3251	A>G	A	G	transition	MT-TL1	Progressive external ophthalmoplegia, proximal myopathy, and sudden death	Pathogenic(Last reviewed: Mar 1, 1996)	Pathogenic	no assertion criteria provided					0.7		0	0	0	0	0	0	0	0
3252	A>G	A	G	transition	MT-TL1	Mitochondrial encephalomyopathy	Pathogenic(Last reviewed: Dec 1, 1993)	Pathogenic	no assertion criteria provided					0.45		0	0	0	0	0	0	0	0
3256	C>T	C	T	transition	MT-TL1	Myoclonus with epilepsy with ragged red fibers|Diabetes mellitus, noninsulin-dependent, maternally transmitted	Pathogenic(Last reviewed: Mar 1, 1998)	Pathogenic	no assertion criteria provided					1		0	0	0	0	0	0	0	0
3260	A>G	A	G	transition	MT-TL1	Cardiomyopathy with or without skeletal myopathy	Pathogenic(Last reviewed: Mar 1, 1994)	Pathogenic	no assertion criteria provided					0.85		0	0	0	0	0	0	0	0
3271	T>C	T	C	transition	MT-TL1	Juvenile myopathy, encephalopathy, lactic acidosis AND stroke	Pathogenic(Last reviewed: Aug 1, 2005)	Pathogenic	no assertion criteria provided					0.85		0	0	0	0	0	0	0	0
3274	A>G	A	G	transition	MT-TL1	Neuropsychiatric disorder and early-onset cataract	Pathogenic(Last reviewed: Nov 27, 2001)	Pathogenic	no assertion criteria provided							0	0	0	0	0	0	0	0
3290	T>C	T	C	transition	MT-TL1	Sudden infant death syndrome	Pathogenic(Last reviewed: Sep 1, 1999)	Pathogenic	no assertion criteria provided							65	6	4	55	0.00213073	0.00155763	0.000644953	0.00268922
3303	C>T	C	T	transition	MT-TL1	Cardiomyopathy with or without skeletal myopathy	Pathogenic(Last reviewed: Aug 1, 1999)	Pathogenic	no assertion criteria provided					0.5		0	0	0	0	0	0	0	0
3308	T>C	T	C	transition	MT-ND1	Sudden infant death syndrome|Carcinoma of colon	Pathogenic(Last reviewed: Nov 1, 1999)	Pathogenic	no assertion criteria provided	2	Met	Thr	1	0.577	0.638906	300	283	2	15	0.00983413	0.0734683	0.000322477	0.000733425
3308	T>G	T	G	transversion	MT-ND1	Sudden infant death syndrome	Pathogenic(Last reviewed: Sep 1, 1999)	Pathogenic	no assertion criteria provided							5	0	0	5	0.000163902	0	0	0.000244475
3376	G>A	G	A	transition	MT-ND1	Leber's optic atrophy	Pathogenic(Last reviewed: Sep 19, 2013)	Pathogenic	no assertion criteria provided	1	Glu	Lys	24	0.841	1.76365	0	0	0	0	0	0	0	0
3388	C>A	C	A	transversion	MT-ND1	Deafness, nonsyndromic sensorineural, mitochondrial	Pathogenic(Last reviewed: Apr 1, 2012)	Pathogenic	no assertion criteria provided	1	Lys	Met	28	0.762	1.30153	17	0	1	16	0.000557267	0	0.000161238	0.00078232
3394	T>C	T	C	transition	MT-ND1	Leber's optic atrophy	Pathogenic(Last reviewed: Nov 1, 1992)	Pathogenic	no assertion criteria provided	1	Tyr	His	30	0.783	1.41102	395	11	223	161	0.0129483	0.00285566	0.0359561	0.00787209
3397	A>G	A	G	transition	MT-ND1	Alzheimer's disease|Parkinson disease, late-onset	Pathogenic(Last reviewed: Jul 18, 1995)	Pathogenic	no assertion criteria provided	1	Met	Val	31	0.723	1.12024	93	1	52	40	0.00304858	0.000259605	0.00838439	0.0019558
3460	G>A	G	A	transition	MT-ND1	Leber's optic atrophy|Mitochondrial complex I deficiency|Leigh syndrome	Pathogenic(Last reviewed: Apr 17, 2014)	Pathogenic	no assertion criteria provided	1	Ala	Thr	52	0.857	1.87559	19	0	5	14	0.000622828	0	0.000806192	0.00068453
3481	G>A	G	A	transition	MT-ND1	Leigh syndrome	Pathogenic(Last reviewed: Apr 17, 2014)	Pathogenic	no assertion criteria provided	1	Glu	Lys	59	0.878	2.03337	0	0	0	0	0	0	0	0
3635	G>A	G	A	transition	MT-ND1	Leber's optic atrophy	Pathogenic(Last reviewed: Sep 19, 2013)	Pathogenic	no assertion criteria provided	2	Ser	Asn	110	0.797	1.48908	8	0	4	4	0.000262243	0	0.000644953	0.00019558
3697	G>A	G	A	transition	MT-ND1	Leber's optic atrophy|Juvenile myopathy, encephalopathy, lactic acidosis AND stroke|Leber hereditary optic neuropathy with dystonia	Pathogenic(Last reviewed: Sep 19, 2013)	Pathogenic	no assertion criteria provided	1	Gly	Ser	131	0.854	1.85408	0	0	0	0	0	0	0	0
3700	G>A	G	A	transition	MT-ND1	Leber's optic atrophy	Pathogenic(Last reviewed: Sep 19, 2013)	Pathogenic	no assertion criteria provided	1	Ala	Thr	132	0.769	1.33705	3	1	0	2	9.83413e-05	0.000259605	0	9.78e-05
3733	G>A	G	A	transition	MT-ND1	Leber's optic atrophy	Pathogenic(Last reviewed: Sep 19, 2013)	Pathogenic	no assertion criteria provided	1	Glu	Lys	143	0.885	2.08886	2	0	0	2	6.55609e-05	0	0	9.78e-05
3796	A>G	A	G	transition	MT-ND1	Dystonia, adult-onset	Pathogenic(Last reviewed: Aug 1, 2003)	Pathogenic	no assertion criteria provided	1	Thr	Ala	164	0.54	0.554158	172	12	37	123	0.00563824	0.00311526	0.00596582	0.00601408
3890	G>A	G	A	transition	MT-ND1	Leigh syndrome	Pathogenic(Last reviewed: Apr 17, 2014)	Pathogenic	no assertion criteria provided	2	Arg	Gln	195	0.865	1.9342	1	0	0	1	3.27804e-05	0	0	4.89e-05
3928	G>C	G	C	transversion	MT-ND1	Leigh syndrome	Pathogenic(Last reviewed: Apr 17, 2014)	Pathogenic	no assertion criteria provided	1	Val	Leu	208	0.667	0.903171	0	0	0	0	0	0	0	0
3946	G>A	G	A	transition	MT-ND1	Juvenile myopathy, encephalopathy, lactic acidosis AND stroke	Pathogenic(Last reviewed: Oct 1, 2004)	Pathogenic	no assertion criteria provided	1	Glu	Lys	214	0.778	1.38414	2	1	0	1	6.55609e-05	0.000259605	0	4.89e-05
3949	T>C	T	C	transition	MT-ND1	Juvenile myopathy, encephalopathy, lactic acidosis AND stroke	Pathogenic(Last reviewed: Oct 1, 2004)	Pathogenic	no assertion criteria provided	1	Tyr	His	215	0.76	1.29156	2	0	0	2	6.55609e-05	0	0	9.78e-05
4025	C>T	C	T	transition	MT-ND1	Leber's optic atrophy	Pathogenic(Last reviewed: Sep 19, 2013)	Pathogenic	no assertion criteria provided	2	Thr	Met	240	0.386	0.306477	283	163	64	56	0.00927686	0.0423157	0.0103193	0.00273812
4136	A>G	A	G	transition	MT-ND1	Leber's optic atrophy	Pathogenic(Last reviewed: Nov 1, 1991)	Pathogenic	no assertion criteria provided	2	Tyr	Cys	277	0.374	0.292653	34	1	15	18	0.00111454	0.000259605	0.00241858	0.00088011
4160	T>C	T	C	transition	MT-ND1	Leber's optic atrophy	Pathogenic(Last reviewed: Sep 19, 2013)	Pathogenic	no assertion criteria provided	2	Lys	Pro	285	0.853	1.84696	1	0	0	1	3.27804e-05	0	0	4.89e-05
4171	C>A	C	A	transversion	MT-ND1	Leber's optic atrophy	Pathogenic(Last reviewed: Sep 19, 2013)	Pathogenic	no assertion criteria provided	1	Lys	Met	289	0.591	0.674252	2	0	0	2	6.55609e-05	0	0	9.78e-05
4269	A>G	A	G	transition	MT-TI	Cardiomyopathy, fatal	Pathogenic(Last reviewed: Jul 15, 1992)	Pathogenic	no assertion criteria provided					0.75		0	0	0	0	0	0	0	0
4279	A>G	A	G	transition	MT-TI	Myoclonus with epilepsy with ragged red fibers	Pathogenic(Last reviewed: Jan 29, 2015)	Pathogenic	no assertion criteria provided							0	0	0	0	0	0	0	0
4284	G>A	G	A	transition	MT-TI	Myoclonus with epilepsy with ragged red fibers|Multisystem disorder	Pathogenic(Last reviewed: Jan 29, 2015)	Pathogenic	no assertion criteria provided					0.55		2	1	0	1	6.55609e-05	0.000259605	0	4.89e-05
4290	T>C	T	C	transition	MT-TI	Encephalopathy, familial progressive necrotizing	Pathogenic(Last reviewed: May 1, 2004)	Pathogenic	no assertion criteria provided					0.4		0	0	0	0	0	0	0	0
4291	T>C	T	C	transition	MT-TI	Hypertension, hypercholesterolemia, and hypomagnesemia, mitochondrial	Pathogenic(Last reviewed: Nov 12, 2004)	Pathogenic	no assertion criteria provided					0.2		0	0	0	0	0	0	0	0
4295	A>G	A	G	transition	MT-TI	Deafness, nonsyndromic sensorineural, mitochondrial|Primary familial hypertrophic cardiomyopathy	Pathogenic(Last reviewed: Apr 1, 2012)	Pathogenic	no assertion criteria provided					0.5		84	0	0	84	0.00275356	0	0	0.00410718
4300	A>G	A	G	transition	MT-TI	Primary familial hypertrophic cardiomyopathy	Pathogenic(Last reviewed: May 21, 2003)	Pathogenic	no assertion criteria provided					0.65		0	0	0	0	0	0	0	0
4317	A>G	A	G	transition	MT-TI	Cardiomyopathy, fatal infantile	Pathogenic(Last reviewed: May 9, 2003)	Pathogenic	no assertion criteria provided					0.1		15	3	2	10	0.000491707	0.000778816	0.000322477	0.00048895
4332	G>A	G	A	transition	MT-TQ	Juvenile myopathy, encephalopathy, lactic acidosis AND stroke	Pathogenic(Last reviewed: Feb 13, 2001)	Pathogenic	no assertion criteria provided					0.65		0	0	0	0	0	0	0	0
4336	T>C	T	C	transition	MT-TQ	Sensorineural deafness and migraine	Pathogenic(Last reviewed: Jun 1, 2001)	Pathogenic	no assertion criteria provided					0.4		319	0	5	314	0.010457	0	0.000806192	0.015353
4409	T>C	T	C	transition	MT-TM	Mitochondrial myopathy	Pathogenic(Last reviewed: Dec 5, 2008)	Pathogenic	no assertion criteria provided					0.55		0	0	0	0	0	0	0	0
4640	C>A	C	A	transversion	MT-ND2	Leber's optic atrophy	Pathogenic(Last reviewed: Sep 19, 2013)	Pathogenic	no assertion criteria provided	3	Ile	Met	57	0.604	0.708822	68	0	0	68	0.00222907	0	0	0.00332486
4681	T>C	T	C	transition	MT-ND2	Leigh syndrome|Leigh syndrome due to mitochondrial complex I deficiency	Pathogenic(Last reviewed: Apr 17, 2014)	Pathogenic	no assertion criteria provided	2	Lys	Pro	71	0.8	1.50636	1	0	0	1	3.27804e-05	0	0	4.89e-05
4810	G>A	G	A	transition	MT-ND2	Mitochondrial complex I deficiency	Pathogenic(Last reviewed: Mar 22, 2005)	Pathogenic	no assertion criteria provided							0	0	0	0	0	0	0	0
5244	G>A	G	A	transition	MT-ND2	Leber's optic atrophy	Pathogenic(Last reviewed: Sep 19, 2013)	Pathogenic	no assertion criteria provided	1	Gly	Ser	259	0.866	1.94166	0	0	0	0	0	0	0	0
5521	G>A	G	A	transition	MT-TW	Mitochondrial myopathy	Pathogenic(Last reviewed: Jun 1, 1998)	Pathogenic	no assertion criteria provided					0.65		1	0	0	1	3.27804e-05	0	0	4.89e-05
5523	T>G	T	G	transversion	MT-TW	Leigh syndrome	Pathogenic(Last reviewed: Apr 17, 2014)	Pathogenic	no assertion criteria provided					0.25		0	0	0	0	0	0	0	0
5532	G>A	G	A	transition	MT-TW	Neurogastrointestinal syndrome, mitochondrial	Pathogenic(Last reviewed: Jun 1, 2004)	Pathogenic	no assertion criteria provided					0.65		1	0	0	1	3.27804e-05	0	0	4.89e-05
5545	C>T	C	T	transition	MT-TW	Encephalocardiomyopathy, mitochondrial	Pathogenic(Last reviewed: Jun 15, 2008)	Pathogenic	no assertion criteria provided					0.9		0	0	0	0	0	0	0	0
5549	G>A	G	A	transition	MT-TW	Encephalopathy, mitochondrial	Pathogenic(Last reviewed: Mar 1, 1995)	Pathogenic	no assertion criteria provided					0.4		1	0	0	1	3.27804e-05	0	0	4.89e-05
5556	G>A	G	A	transition	MT-TW	Mitochondrial encephalomyopathy	Pathogenic(Last reviewed: Mar 1, 2010)	Pathogenic	no assertion criteria provided					0.9		0	0	0	0	0	0	0	0
5559	A>G	A	G	transition	MT-TW	Leigh syndrome	Pathogenic(Last reviewed: Apr 17, 2014)	Pathogenic	no assertion criteria provided					0.25		0	0	0	0	0	0	0	0
5591	G>A	G	A	transition	MT-TA	Mitochondrial myopathy	Pathogenic(Last reviewed: Feb 14, 2006)	Pathogenic	no assertion criteria provided					0.65		0	0	0	0	0	0	0	0
5610	G>A	G	A	transition	MT-TA	Mitochondrial myopathy	Pathogenic(Last reviewed: Dec 15, 2014)	Pathogenic	no assertion criteria provided							0	0	0	0	0	0	0	0
5631	G>A	G	A	transition	MT-TA	Mitochondrial myopathy	Pathogenic(Last reviewed: Dec 15, 2014)	Pathogenic	no assertion criteria provided							1	1	0	0	3.27804e-05	0.000259605	0	0
5650	G>A	G	A	transition	MT-TA	Myotonic dystrophy-like myopathy	Pathogenic(Last reviewed: Oct 1, 2003)	Pathogenic	no assertion criteria provided					0.7		1	0	0	1	3.27804e-05	0	0	4.89e-05
5692	T>C	T	C	transition	MT-TN	Ophthalmoplegia, isolated	Pathogenic(Last reviewed: Oct 28, 1994)	Pathogenic	no assertion criteria provided					0.75		0	0	0	0	0	0	0	0
5703	G>A	G	A	transition	MT-TN	Ophthalmoplegia, isolated	Pathogenic(Last reviewed: Jan 1, 2003)	Pathogenic	no assertion criteria provided					0.95		0	0	0	0	0	0	0	0
5728	T>C	T	C	transition	MT-TN	Mitochondrial complex I deficiency|Cytochrome-c oxidase deficiency	Pathogenic(Last reviewed: Aug 1, 2006)	Pathogenic	no assertion criteria provided					0.75		0	0	0	0	0	0	0	0
5814	T>C	T	C	transition	MT-TC	Juvenile myopathy, encephalopathy, lactic acidosis AND stroke	Pathogenic(Last reviewed: May 1, 1997)	Pathogenic	no assertion criteria provided					0.7		103	87	1	15	0.00337638	0.0225857	0.000161238	0.000733425
5816	A>G	A	G	transition	MT-TC	DYSTONIA, MITOCHONDRIAL	Pathogenic(Last reviewed: Aug 28, 2007)	Pathogenic	no assertion criteria provided					0.45		0	0	0	0	0	0	0	0
5843	A>G	A	G	transition	MT-TY	Focal segmental glomerulosclerosis and dilated cardiomyopathy	Pathogenic(Last reviewed: Dec 1, 2003)	Pathogenic	no assertion criteria provided					0.3		185	8	167	10	0.00606438	0.00207684	0.0269268	0.00048895
5874	T>C	T	C	transition	MT-TY	EXERCISE INTOLERANCE AND COMPLEX III DEFICIENCY, SOMATIC	Pathogenic(Last reviewed: Oct 24, 2000)	Pathogenic	no assertion criteria provided							0	0	0	0	0	0	0	0
5877	C>T	C	T	transition	MT-TY	Kearns Sayre syndrome	Pathogenic(Last reviewed: Oct 1, 2001)	Pathogenic	no assertion criteria provided					0.6		0	0	0	0	0	0	0	0
5920	G>A	G	A	transition	MT-CO1	Myoglobinuria, recurrent	Pathogenic(Last reviewed: Sep 12, 2000)	Pathogenic	no assertion criteria provided							0	0	0	0	0	0	0	0
6264	G>A	G	A	transition	MT-CO1	Familial colorectal cancer	Pathogenic(Last reviewed: Nov 1, 1998)	Pathogenic	no assertion criteria provided							0	0	0	0	0	0	0	0
6277	G>A	G	A	transition	MT-CO1	Familial colorectal cancer	Pathogenic(Last reviewed: Mar 3, 2009)	Pathogenic	no assertion criteria provided	2	Gly	Asp	125	0.938	2.56117	0	0	0	0	0	0	0	0
6328	C>T	C	T	transition	MT-CO1	Cytochrome c oxidase i deficiency	Pathogenic(Last reviewed: Mar 1, 2006)	Pathogenic	no assertion criteria provided	2	Ser	Phe	142	0.831	1.69711	0	0	0	0	0	0	0	0
6480	G>A	G	A	transition	MT-CO1	Cytochrome-c oxidase deficiency	Pathogenic(Last reviewed: Nov 1, 1998)	Pathogenic	no assertion criteria provided	1	Val	Ile	193	0.664	0.892809	111	67	8	36	0.00363863	0.0173936	0.00128991	0.00176022
6489	C>A	C	A	transversion	MT-CO1	Cytochrome c oxidase i deficiency	Pathogenic(Last reviewed: Aug 1, 2002)	Pathogenic	no assertion criteria provided	1	Lys	Ile	196	0.641	0.817223	66	0	0	66	0.00216351	0	0	0.00322707
6721	T>C	T	C	transition	MT-CO1	Sideroblastic anemia, acquired idiopathic	Pathogenic(Last reviewed: Dec 15, 1997)	Pathogenic	no assertion criteria provided	2	Met	Thr	273	0.681	0.953136	0	0	0	0	0	0	0	0
6742	T>C	T	C	transition	MT-CO1	Sideroblastic anemia, acquired idiopathic	Pathogenic(Last reviewed: Dec 15, 1997)	Pathogenic	no assertion criteria provided	2	Ile	Thr	280	0.69	0.986707	0	0	0	0	0	0	0	0
6930	G>A	G	A	transition	MT-CO1	Cytochrome-c oxidase deficiency	Pathogenic(Last reviewed: Sep 1, 1999)	Pathogenic	no assertion criteria provided							0	0	0	0	0	0	0	0
7275	T>C	T	C	transition	MT-CO1	Familial colorectal cancer	Pathogenic(Last reviewed: Mar 3, 2009)	Pathogenic	no assertion criteria provided	1	Ser	Pro	458	0.793	1.46634	0	0	0	0	0	0	0	0
7443	A>G	A	G	transition	MT-CO1|MT-TS1	Deafness, nonsyndromic sensorineural, mitochondrial	Pathogenic(Last reviewed: Jul 3, 2014)	Pathogenic	no assertion criteria provided							0	0	0	0	0	0	0	0
7444	G>A	G	A	transition	MT-CO1|MT-TS1	Aminoglycoside-induced deafness|Leber's optic atrophy|Deafness, nonsyndromic sensorineural, mitochondrial	Pathogenic(Last reviewed: Jul 3, 2014)	Pathogenic	no assertion criteria provided							117	14	16	87	0.00383531	0.00363448	0.00257981	0.00425386
7445	A>C	A	C	transversion	MT-CO1|MT-TS1	Deafness, nonsyndromic sensorineural, mitochondrial	Pathogenic(Last reviewed: Jul 3, 2014)	Pathogenic	no assertion criteria provided							6	0	6	0	0.000196683	0	0.00096743	0
7445	A>G	A	G	transition	MT-CO1|MT-TS1	Keratoderma palmoplantar deafness|Deafness, nonsyndromic sensorineural, mitochondrial	Pathogenic(Last reviewed: Jul 3, 2014)	Pathogenic	no assertion criteria provided							1	0	0	1	3.27804e-05	0	0	4.89e-05
7497	G>A	G	A	transition	MT-TS1	Exercise intolerance, muscle pain, and lactic acidemia	Pathogenic(Last reviewed: Jan 1, 2003)	Pathogenic	no assertion criteria provided					0.75		1	0	0	1	3.27804e-05	0	0	4.89e-05
7505	T>C	T	C	transition	MT-TS1	Deafness, nonsyndromic sensorineural, mitochondrial	Pathogenic(Last reviewed: May 1, 2010)	Pathogenic	no assertion criteria provided					0.45		0	0	0	0	0	0	0	0
7510	T>C	T	C	transition	MT-TS1	Deafness, nonsyndromic sensorineural, mitochondrial	Pathogenic(Last reviewed: Jul 3, 2014)	Pathogenic	no assertion criteria provided					0.35		1	0	0	1	3.27804e-05	0	0	4.89e-05
7511	T>C	T	C	transition	MT-TS1	Deafness, nonsyndromic sensorineural, mitochondrial	Pathogenic(Last reviewed: Jul 3, 2014)	Pathogenic	no assertion criteria provided					1		0	0	0	0	0	0	0	0
7512	T>C	T	C	transition	MT-TS1	MERRF/MELAS overlap syndrome|Mitochondrial cytochrome c oxidase deficiency	Pathogenic(Last reviewed: Nov 1, 1998)	Pathogenic	no assertion criteria provided					0.85		0	0	0	0	0	0	0	0
7526	A>G	A	G	transition	MT-TD	Mitochondrial myopathy, isolated	Pathogenic(Last reviewed: Aug 30, 2005)	Pathogenic	no assertion criteria provided					0.5		0	0	0	0	0	0	0	0
7587	T>C	T	C	transition	MT-CO2	Cytochrome-c oxidase deficiency	Pathogenic(Last reviewed: May 1, 1999)	Pathogenic	no assertion criteria provided	2	Met	Thr	1	0.648	0.839524	0	0	0	0	0	0	0	0
7671	T>A	T	A	transversion	MT-CO2	Cytochrome-c oxidase deficiency	Pathogenic(Last reviewed: Oct 1, 1999)	Pathogenic	no assertion criteria provided	2	Met	Lys	29	0.689	0.982919	0	0	0	0	0	0	0	0
7896	G>A	G	A	transition	MT-CO2	Cytochrome-c oxidase deficiency	Pathogenic(Last reviewed: Sep 1, 2001)	Pathogenic	no assertion criteria provided							0	0	0	0	0	0	0	0
8009	G>A	G	A	transition	MT-CO2	Familial colorectal cancer	Pathogenic(Last reviewed: Nov 1, 1998)	Pathogenic	no assertion criteria provided	1	Val	Met	142	0.581	0.648812	1	0	0	1	3.27804e-05	0	0	4.89e-05
8296	A>G	A	G	transition	MT-TK	Diabetes-deafness syndrome maternally transmitted	Pathogenic(Last reviewed: Apr 17, 1998)	Pathogenic	no assertion criteria provided					0.5		23	2	10	11	0.00075395	0.000519211	0.00161238	0.000537845
8313	G>A	G	A	transition	MT-TK	Myoneural gastrointestinal encephalopathy syndrome	Pathogenic(Last reviewed: Oct 1, 1997)	Pathogenic	no assertion criteria provided					1		1	0	1	0	3.27804e-05	0	0.000161238	0
8342	G>A	G	A	transition	MT-TK	Progressive external ophthalmoplegia with myoclonus	Pathogenic(Last reviewed: Mar 1, 1999)	Pathogenic	no assertion criteria provided					0.55		0	0	0	0	0	0	0	0
8344	A>G	A	G	transition	MT-TK	Myoclonus with epilepsy with ragged red fibers|Leigh syndrome|Parkinson disease, mitochondrial	Pathogenic(Last reviewed: Jan 29, 2015)	Pathogenic	no assertion criteria provided					0.9		2	0	0	2	6.55609e-05	0	0	9.78e-05
8356	T>C	T	C	transition	MT-TK	Myoclonus with epilepsy with ragged red fibers|MERRF/MELAS overlap syndrome	Pathogenic(Last reviewed: Jan 29, 2015)	Pathogenic	no assertion criteria provided					0.85		0	0	0	0	0	0	0	0
8361	G>A	G	A	transition	MT-TK	Myoclonus with epilepsy with ragged red fibers	Pathogenic(Last reviewed: Jan 29, 2015)	Pathogenic	no assertion criteria provided					0.5		0	0	0	0	0	0	0	0
8363	G>A	G	A	transition	MT-TK	Myoclonus with epilepsy with ragged red fibers|Leigh syndrome|Cardiomyopathy and Deafness	Pathogenic(Last reviewed: Jan 29, 2015)	Pathogenic	no assertion criteria provided					1		0	0	0	0	0	0	0	0
8528	T>C	T	C	transition	MT-ATP6|MT-ATP8	Cardiomyopathy, infantile hypertrophic	Pathogenic(Last reviewed: May 1, 2009)	Pathogenic	no assertion criteria provided	1	Trp	Arg	55	0.77	1.3422	0	0	0	0	0	0	0	0
8528	T>C	T	C	transition	MT-ATP6|MT-ATP8	Cardiomyopathy, infantile hypertrophic	Pathogenic(Last reviewed: May 1, 2009)	Pathogenic	no assertion criteria provided	2	Met	Thr	1	0.983	3.04512	0	0	0	0	0	0	0	0
8529	G>A	G	A	transition	MT-ATP6|MT-ATP8	Cardiomyopathy, apical hypertrophic, and neuropathy	Pathogenic(Last reviewed: Mar 1, 2008)	Pathogenic	no assertion criteria provided							0	0	0	0	0	0	0	0
8839	G>C	G	C	transversion	MT-ATP6	Leigh syndrome	Pathogenic(Last reviewed: Apr 17, 2014)	Pathogenic	no assertion criteria provided	1	Ala	Pro	105	0.742	1.20517	0	0	0	0	0	0	0	0
8851	T>C	T	C	transition	MT-ATP6	Striatonigral degeneration, infantile, mitochondrial|Leigh syndrome	Pathogenic(Last reviewed: Apr 17, 2014)	Pathogenic	no assertion criteria provided	1	Trp	Arg	109	0.78	1.39483	2	0	1	1	6.55609e-05	0	0.000161238	4.89e-05
8969	G>A	G	A	transition	MT-ATP6	Myopathy, lactic acidosis, and sideroblastic anemia 3|MITOCHONDRIAL MYOPATHY, LACTIC ACIDOSIS, AND SIDEROBLASTIC ANEMIA 3 (1 patient)	Pathogenic(Last reviewed: Nov 1, 2014)	Pathogenic	no assertion criteria provided	2	Ser	Asn	148	0.717	1.09468	0	0	0	0	0	0	0	0
8989	G>C	G	C	transversion	MT-ATP6	Leigh syndrome	Pathogenic(Last reviewed: Apr 17, 2014)	Pathogenic	no assertion criteria provided	1	Ala	Pro	155	0.742	1.20517	0	0	0	0	0	0	0	0
8993	T>C	T	C	transition	MT-ATP6	Leigh syndrome|Ataxia and polyneuropathy, adult-onset	Pathogenic(Last reviewed: Apr 17, 2014)	Pathogenic	no assertion criteria provided	2	Lys	Pro	156	0.846	1.7979	2	0	0	2	6.55609e-05	0	0	9.78e-05
8993	T>G	T	G	transversion	MT-ATP6	Neuropathy ataxia retinitis pigmentosa syndrome|Leigh syndrome|Ataxia	Pathogenic(Last reviewed: Nov 6, 2014)	Pathogenic	criteria provided, single submitter	2	Lys	Arg	156	0.824	1.65203	4	0	0	4	0.000131122	0	0	0.00019558
9101	T>C	T	C	transition	MT-ATP6	Leber's optic atrophy	Pathogenic(Last reviewed: Sep 19, 2013)	Pathogenic	no assertion criteria provided	2	Ile	Thr	192	0.571	0.624331	23	1	7	15	0.00075395	0.000259605	0.00112867	0.000733425
9176	T>C	T	C	transition	MT-ATP6	Striatonigral degeneration, infantile, mitochondrial|Leigh syndrome	Pathogenic(Last reviewed: Apr 17, 2014)	Pathogenic	no assertion criteria provided	2	Lys	Pro	217	0.719	1.10314	3	0	0	3	9.83413e-05	0	0	0.000146685
9176	T>G	T	G	transversion	MT-ATP6	Leigh syndrome	Pathogenic(Last reviewed: Apr 17, 2014)	Pathogenic	no assertion criteria provided	2	Lys	Arg	217	0.777	1.37883	1	0	0	1	3.27804e-05	0	0	4.89e-05
9185	T>C	T	C	transition	MT-ATP6	Leigh syndrome	Pathogenic(Last reviewed: Apr 17, 2014)	Pathogenic	no assertion criteria provided	2	Lys	Pro	220	0.751	1.24761	3	0	0	3	9.83413e-05	0	0	0.000146685
9191	T>C	T	C	transition	MT-ATP6	Leigh syndrome	Pathogenic(Last reviewed: Apr 17, 2014)	Pathogenic	no assertion criteria provided	2	Lys	Pro	222	0.844	1.78412	0	0	0	0	0	0	0	0
9379	G>A	G	A	transition	MT-CO3	Cytochrome-c oxidase deficiency	Pathogenic(Last reviewed: Nov 1, 2002)	Pathogenic	no assertion criteria provided							0	0	0	0	0	0	0	0
9438	G>A	G	A	transition	MT-CO3	Leber's optic atrophy	Pathogenic(Last reviewed: Oct 1, 1995)	Pathogenic	no assertion criteria provided	1	Gly	Ser	78	0.839	1.75014	265	160	25	80	0.00868682	0.0415369	0.00403096	0.0039116
9478	T>C	T	C	transition	MT-CO3	Leigh syndrome	Pathogenic(Last reviewed: Apr 17, 2014)	Pathogenic	no assertion criteria provided	2	Val	Ala	91	0.541	0.556294	12	1	4	7	0.000393365	0.000259605	0.000644953	0.000342265
9804	G>A	G	A	transition	MT-CO3	Leber's optic atrophy	Pathogenic(Last reviewed: Sep 19, 2013)	Pathogenic	no assertion criteria provided	1	Ala	Thr	200	0.708	1.05744	94	13	8	73	0.00308136	0.00337487	0.00128991	0.00356933
9952	G>A	G	A	transition	MT-CO3	Cytochrome-c oxidase deficiency	Pathogenic(Last reviewed: Jul 1, 1998)	Pathogenic	no assertion criteria provided							0	0	0	0	0	0	0	0
9997	T>C	T	C	transition	MT-TG	Primary familial hypertrophic cardiomyopathy	Pathogenic(Last reviewed: Sep 1, 1994)	Pathogenic	no assertion criteria provided					0.4		1	0	0	1	3.27804e-05	0	0	4.89e-05
10010	T>C	T	C	transition	MT-TG	Exercise intolerance	Pathogenic(Last reviewed: Apr 23, 2002)	Pathogenic	no assertion criteria provided					0.75		0	0	0	0	0	0	0	0
10044	A>G	A	G	transition	MT-TG	Sudden death	Pathogenic(Last reviewed: May 9, 2003)	Pathogenic	no assertion criteria provided					0.3		92	19	0	73	0.0030158	0.0049325	0	0.00356933
10134	C>A	C	A	transversion	MT-ND3	Leigh syndrome	Pathogenic(Last reviewed: May 15, 2014)	Pathogenic	no assertion criteria provided	1	Gln	Lys	26	0.663	0.889382	0	0	0	0	0	0	0	0
10158	T>C	T	C	transition	MT-ND3	Mitochondrial complex I deficiency|Leigh syndrome|Leigh syndrome due to mitochondrial complex I deficiency	Pathogenic(Last reviewed: Apr 17, 2014)	Pathogenic	no assertion criteria provided	1	Ser	Pro	34	0.394	0.316054	0	0	0	0	0	0	0	0
10191	T>C	T	C	transition	MT-ND3	Mitochondrial complex I deficiency|Leigh syndrome	Pathogenic(Last reviewed: Apr 17, 2014)	Pathogenic	no assertion criteria provided	1	Ser	Pro	45	0.394	0.316054	0	0	0	0	0	0	0	0
10197	G>A	G	A	transition	MT-ND3	Leber hereditary optic neuropathy with dystonia|Leigh syndrome|Leigh syndrome due to mitochondrial complex I deficiency	Pathogenic(Last reviewed: Apr 17, 2014)	Pathogenic	no assertion criteria provided	1	Ala	Thr	47	0.594	0.682077	4	1	1	2	0.000131122	0.000259605	0.000161238	9.78e-05
10237	T>C	T	C	transition	MT-ND3	Leber's optic atrophy	Pathogenic(Last reviewed: Sep 19, 2013)	Pathogenic	no assertion criteria provided	2	Ile	Thr	60	0.551	0.578106	48	6	3	39	0.00157346	0.00155763	0.000483715	0.0019069
10254	G>A	G	A	transition	MT-ND3	Leigh syndrome	Pathogenic(Last reviewed: Apr 17, 2014)	Pathogenic	no assertion criteria provided	1	Asp	Asn	66	0.696	1.00974	0	0	0	0	0	0	0	0
10438	A>G	A	G	transition	MT-TR	Mitochondrial encephalomyopathy	Pathogenic(Last reviewed: Aug 1, 2004)	Pathogenic	no assertion criteria provided					0.35		0	0	0	0	0	0	0	0
10450	A>G	A	G	transition	MT-TR	Mitochondrial encephalomyopathy	Pathogenic(Last reviewed: Mar 1, 2010)	Pathogenic	no assertion criteria provided					0.55		0	0	0	0	0	0	0	0
10563	T>C	T	C	transition	MT-ND4L	Familial colorectal cancer	Pathogenic(Last reviewed: Nov 1, 1998)	Pathogenic	no assertion criteria provided	1	Cys	Arg	32	0.766	1.32171	0	0	0	0	0	0	0	0
10663	T>C	T	C	transition	MT-ND4L	Leber's optic atrophy	Pathogenic(Last reviewed: Sep 19, 2013)	Pathogenic	no assertion criteria provided	2	Val	Ala	65	0.479	0.43827	1	1	0	0	3.27804e-05	0.000259605	0	0
11084	A>G	A	G	transition	MT-ND4	Juvenile myopathy, encephalopathy, lactic acidosis AND stroke	Pathogenic(Last reviewed: Oct 1, 1993)	Pathogenic	no assertion criteria provided	1	Thr	Ala	109	0.482	0.443356	151	4	101	46	0.00494985	0.00103842	0.0162851	0.00224917
11253	T>C	T	C	transition	MT-ND4	Leber's optic atrophy	Pathogenic(Last reviewed: Sep 19, 2013)	Pathogenic	no assertion criteria provided	2	Ile	Thr	165	0.406	0.330983	194	25	8	161	0.00635941	0.00649014	0.00128991	0.00787209
11696	G>A	G	A	transition	MT-ND4	Leber's optic atrophy|Leber hereditary optic neuropathy with dystonia	Pathogenic(Last reviewed: Sep 19, 2013)	Pathogenic	no assertion criteria provided	1	Val	Ile	313	0.581	0.648812	156	3	135	18	0.00511375	0.000778816	0.0217672	0.00088011
11777	C>A	C	A	transversion	MT-ND4	Mitochondrial complex I deficiency|Leigh syndrome	Pathogenic(Last reviewed: Apr 17, 2014)	Pathogenic	no assertion criteria provided	1	Arg	Ser	340	0.836	1.73006	0	0	0	0	0	0	0	0
11778	G>A	G	A	transition	MT-ND4	Leber's optic atrophy	Pathogenic(Last reviewed: Sep 19, 2013)	Pathogenic	no assertion criteria provided	2	Arg	His	340	0.852	1.83987	109	0	60	49	0.00357307	0	0.0096743	0.00239585
11984	T>C	T	C	transition	MT-ND4	Leigh syndrome	Pathogenic(Last reviewed: Apr 17, 2014)	Pathogenic	no assertion criteria provided	1	Tyr	His	409	0.738	1.18677	15	2	7	6	0.000491707	0.000519211	0.00112867	0.00029337
12147	G>A	G	A	transition	MT-TH	MERRF/MELAS overlap syndrome	Pathogenic(Last reviewed: Apr 27, 2004)	Pathogenic	no assertion criteria provided					0.75		0	0	0	0	0	0	0	0
12183	G>A	G	A	transition	MT-TH	Pigmentary retinopathy and sensorineural deafness	Pathogenic(Last reviewed: Apr 8, 2003)	Pathogenic	no assertion criteria provided					0.55		1	1	0	0	3.27804e-05	0.000259605	0	0
12192	G>A	G	A	transition	MT-TH	Cardiomyopathy, idiopathic dilated, mitochondrial|Cardiomyopathy, hypertrophic, mitochondrial	Pathogenic(Last reviewed: Jan 1, 2003)	Pathogenic	no assertion criteria provided					0.2		69	17	9	43	0.00226185	0.00441329	0.00145115	0.00210248
12201	T>C	T	C	transition	MT-TH	Deafness, nonsyndromic sensorineural, mitochondrial	Pathogenic(Last reviewed: Oct 1, 2011)	Pathogenic	no assertion criteria provided							0	0	0	0	0	0	0	0
12207	G>A	G	A	transition	MT-TS2	MERRF/MELAS overlap syndrome	Pathogenic(Last reviewed: Sep 1, 2006)	Pathogenic	no assertion criteria provided					0.5		0	0	0	0	0	0	0	0
12258	C>A	C	A	transversion	MT-TS2	Retinitis pigmentosa-deafness syndrome|Cerebellar ataxia, cataract, and diabetes mellitus	Pathogenic(Last reviewed: Apr 1, 1999)	Pathogenic	no assertion criteria provided					0.65		1	0	0	1	3.27804e-05	0	0	4.89e-05
12297	T>C	T	C	transition	MT-TL2	Cardiomyopathy, mitochondrial	Pathogenic(Last reviewed: Apr 1, 2001)	Pathogenic	no assertion criteria provided					0.5		22	2	2	18	0.00072117	0.000519211	0.000322477	0.00088011
12315	G>A	G	A	transition	MT-TL2	Mitochondrial encephalomyopathy	Pathogenic(Last reviewed: Nov 1, 1996)	Pathogenic	no assertion criteria provided					0.75		0	0	0	0	0	0	0	0
12320	A>G	A	G	transition	MT-TL2	Mitochondrial myopathy	Pathogenic(Last reviewed: Feb 1, 1997)	Pathogenic	no assertion criteria provided					0.65		0	0	0	0	0	0	0	0
12338	T>C	T	C	transition	MT-ND5	Leber's optic atrophy	Pathogenic(Last reviewed: May 1, 2011)	Pathogenic	no assertion criteria provided	2	Met	Thr	1	0.966	2.85239	72	2	1	69	0.00236019	0.000519211	0.000161238	0.00337375
12706	T>C	T	C	transition	MT-ND5	Leigh syndrome|Leigh syndrome due to mitochondrial complex I deficiency	Pathogenic(Last reviewed: Apr 17, 2014)	Pathogenic	no assertion criteria provided	1	Phe	Leu	124	0.704	1.04129	0	0	0	0	0	0	0	0
12770	A>G	A	G	transition	MT-ND5	Juvenile myopathy, encephalopathy, lactic acidosis AND stroke	Pathogenic(Last reviewed: Jan 1, 2003)	Pathogenic	no assertion criteria provided	2	Glu	Gly	145	0.763	1.30655	1	0	1	0	3.27804e-05	0	0.000161238	0
12811	T>C	T	C	transition	MT-ND5	Leber's optic atrophy	Pathogenic(Last reviewed: Sep 19, 2013)	Pathogenic	no assertion criteria provided	1	Tyr	His	159	0.587	0.663958	263	0	193	70	0.00862125	0	0.031119	0.00342265
12848	C>T	C	T	transition	MT-ND5	Leber's optic atrophy	Pathogenic(Last reviewed: Sep 19, 2013)	Pathogenic	no assertion criteria provided	2	Ala	Val	171	0.738	1.18677	0	0	0	0	0	0	0	0
13042	G>A	G	A	transition	MT-ND5	Myoclonus with epilepsy with ragged red fibers|Juvenile myopathy, encephalopathy, lactic acidosis AND stroke|Leigh syndrome due to mitochondrial complex I deficiency	Pathogenic(Last reviewed: Apr 1, 2007)	Pathogenic	no assertion criteria provided	1	Ala	Thr	236	0.754	1.26209	1	0	0	1	3.27804e-05	0	0	4.89e-05
13045	A>C	A	C	transversion	MT-ND5	Leber's optic atrophy|Juvenile myopathy, encephalopathy, lactic acidosis AND stroke|Leigh syndrome due to mitochondrial complex I deficiency	Pathogenic(Last reviewed: Jan 1, 2003)	Pathogenic	no assertion criteria provided	1	Met	Leu	237	0.713	1.07797	0	0	0	0	0	0	0	0
13084	A>T	A	T	transversion	MT-ND5	Juvenile myopathy, encephalopathy, lactic acidosis AND stroke|Leigh syndrome due to mitochondrial complex I deficiency	Pathogenic(Last reviewed: Jun 10, 2003)	Pathogenic	no assertion criteria provided	1	Ser	Cys	250	0.685	0.967913	0	0	0	0	0	0	0	0
13513	G>A	G	A	transition	MT-ND5	Juvenile myopathy, encephalopathy, lactic acidosis AND stroke|Leigh syndrome|Leigh syndrome due to mitochondrial complex I deficiency	Pathogenic(Last reviewed: Apr 17, 2014)	Pathogenic	no assertion criteria provided	1	Asp	Asn	393	0.834	1.7168	0	0	0	0	0	0	0	0
13514	A>G	A	G	transition	MT-ND5	Leigh syndrome	Pathogenic(Last reviewed: Apr 17, 2014)	Pathogenic	no assertion criteria provided	2	Asp	Gly	393	0.818	1.61434	0	0	0	0	0	0	0	0
13637	A>G	A	G	transition	MT-ND5	Leber's optic atrophy	Pathogenic(Last reviewed: Sep 19, 2013)	Pathogenic	no assertion criteria provided	2	Gln	Arg	434	0.61	0.725369	271	0	13	258	0.0088835	0	0.0020961	0.0126149
13730	G>A	G	A	transition	MT-ND5	Leber's optic atrophy	Pathogenic(Last reviewed: Sep 19, 2013)	Pathogenic	no assertion criteria provided	2	Gly	Glu	465	0.825	1.65839	0	0	0	0	0	0	0	0
14279	G>A	G	A	transition	MT-ND6	Leber's optic atrophy	Pathogenic(Last reviewed: Sep 19, 2013)	Pathogenic	no assertion criteria provided	2	Ser	Leu	132	0.396	0.318494	3	0	0	3	9.83413e-05	0	0	0.000146685
14325	T>C	T	C	transition	MT-ND6	Leber's optic atrophy	Pathogenic(Last reviewed: Sep 19, 2013)	Pathogenic	no assertion criteria provided	1	Asn	Asp	117	0.508	0.489984	29	2	11	16	0.000950633	0.000519211	0.00177362	0.00078232
14453	G>A	G	A	transition	MT-ND6	Juvenile myopathy, encephalopathy, lactic acidosis AND stroke	Pathogenic(Last reviewed: Oct 1, 2001)	Pathogenic	no assertion criteria provided	2	Ala	Val	74	0.657	0.869093	0	0	0	0	0	0	0	0
14459	G>A	G	A	transition	MT-ND6	Leber's optic atrophy|Leber hereditary optic neuropathy with dystonia|Leigh syndrome|Leigh syndrome due to mitochondrial complex I deficiency	Pathogenic(Last reviewed: Apr 17, 2014)	Pathogenic	no assertion criteria provided	2	Ala	Val	72	0.623	0.76256	3	0	1	2	9.83413e-05	0	0.000161238	9.78e-05
14482	C>A	C	A	transversion	MT-ND6	Leber's optic atrophy	Pathogenic(Last reviewed: Sep 19, 2013)	Pathogenic	no assertion criteria provided	3	Met	Ile	64	0.585	0.658871	2	0	0	2	6.55609e-05	0	0	9.78e-05
14482	C>G	C	G	transversion	MT-ND6	Leber's optic atrophy	Pathogenic(Last reviewed: Sep 19, 2013)	Pathogenic	no assertion criteria provided	3	Met	Ile	64	0.585	0.658871	0	0	0	0	0	0	0	0
14484	T>C	T	C	transition	MT-ND6	Leber's optic atrophy|Leigh syndrome	Pathogenic(Last reviewed: Apr 17, 2014)	Pathogenic	no assertion criteria provided	1	Met	Val	64	0.627	0.774382	47	3	16	28	0.00154068	0.000778816	0.00257981	0.00136906
14487	T>C	T	C	transition	MT-ND6	Leigh syndrome|Leigh syndrome due to mitochondrial complex I deficiency|Striatal necrosis, bilateral, with dystonia	Pathogenic(Last reviewed: Apr 17, 2014)	Pathogenic	no assertion criteria provided	1	Met	Val	63	0.644	0.826707	0	0	0	0	0	0	0	0
14495	A>G	A	G	transition	MT-ND6	Leber's optic atrophy	Pathogenic(Last reviewed: Sep 19, 2013)	Pathogenic	no assertion criteria provided	2	Lys	Ser	60	0.634	0.795514	1	0	0	1	3.27804e-05	0	0	4.89e-05
14498	T>C	T	C	transition	MT-ND6	Leber's optic atrophy	Pathogenic(Last reviewed: Sep 19, 2013)	Pathogenic	no assertion criteria provided	2	Tyr	Cys	59	0.693	0.998158	0	0	0	0	0	0	0	0
14568	C>T	C	T	transition	MT-ND6	Leber's optic atrophy	Pathogenic(Last reviewed: Sep 19, 2013)	Pathogenic	no assertion criteria provided	1	Gly	Ser	36	0.661	0.882567	7	0	0	7	0.000229463	0	0	0.000342265
14596	A>T	A	T	transversion	MT-ND6	Leber's optic atrophy|Leber hereditary optic neuropathy with dystonia	Pathogenic(Last reviewed: Sep 19, 2013)	Pathogenic	no assertion criteria provided	3	Ile	Met	26	0.642	0.820372	0	0	0	0	0	0	0	0
14674	T>C	T	C	transition	MT-TE	Mitochondrial myopathy, infantile, due to reversible cytochrome c oxidase deficiency	Pathogenic(Last reviewed: Oct 1, 2011)	Pathogenic	no assertion criteria provided							6	0	3	3	0.000196683	0	0.000483715	0.000146685
14674	T>G	T	G	transversion	MT-TE	Mitochondrial myopathy, infantile, due to reversible cytochrome c oxidase deficiency	Pathogenic(Last reviewed: Dec 1, 2010)	Pathogenic	no assertion criteria provided							0	0	0	0	0	0	0	0
14709	T>C	T	C	transition	MT-TE	Diabetes-deafness syndrome maternally transmitted|Myopathy, mitochondrial, with diabetes mellitus	Pathogenic(Last reviewed: Apr 1, 2004)	Pathogenic	no assertion criteria provided					1		1	0	0	1	3.27804e-05	0	0	4.89e-05
14831	G>A	G	A	transition	MT-CYB	Leber's optic atrophy	Pathogenic(Last reviewed: Sep 19, 2013)	Pathogenic	no assertion criteria provided	1	Ala	Thr	29	0.391	0.312428	82	16	3	63	0.002688	0.00415369	0.000483715	0.00308038
14846	G>A	G	A	transition	MT-CYB	Exercise intolerance	Pathogenic(Last reviewed: Sep 30, 1999)	Pathogenic	no assertion criteria provided	1	Gly	Ser	34	0.846	1.7979	0	0	0	0	0	0	0	0
14849	T>C	T	C	transition	MT-CYB	Exercise intolerance, cardiomyopathy, and septooptic dysplasia	Pathogenic(Last reviewed: Mar 1, 2002)	Pathogenic	no assertion criteria provided	1	Ser	Pro	35	0.733	1.16416	0	0	0	0	0	0	0	0
14985	G>A	G	A	transition	MT-CYB	Familial colorectal cancer	Pathogenic(Last reviewed: Nov 1, 1998)	Pathogenic	no assertion criteria provided	2	Arg	His	80	0.833	1.71021	0	0	0	0	0	0	0	0
15150	G>A	G	A	transition	MT-CYB	Exercise intolerance	Pathogenic(Last reviewed: Jul 1, 2001)	Pathogenic	no assertion criteria provided							0	0	0	0	0	0	0	0
15197	T>C	T	C	transition	MT-CYB	Exercise intolerance	Pathogenic(Last reviewed: Jul 1, 2001)	Pathogenic	no assertion criteria provided	1	Ser	Pro	151	0.715	1.08629	0	0	0	0	0	0	0	0
15242	G>A	G	A	transition	MT-CYB	Mitochondrial encephalomyopathy	Pathogenic(Last reviewed: Dec 1, 2000)	Pathogenic	no assertion criteria provided							0	0	0	0	0	0	0	0
15498	G>A	G	A	transition	MT-CYB	Infantile histiocytoid cardiomyopathy	Pathogenic(Last reviewed: Sep 1, 2000)	Pathogenic	no assertion criteria provided	2	Gly	Asp	251	0.502	0.478806	10	0	3	7	0.000327804	0	0.000483715	0.000342265
15572	T>C	T	C	transition	MT-CYB	Familial colorectal cancer	Pathogenic(Last reviewed: Nov 1, 1998)	Pathogenic	no assertion criteria provided	1	Phe	Leu	276	0.69	0.986707	0	0	0	0	0	0	0	0
15579	A>G	A	G	transition	MT-CYB	Multisystem disorder	Pathogenic(Last reviewed: Oct 1, 2001)	Pathogenic	no assertion criteria provided	2	Tyr	Cys	278	0.729	1.14639	0	0	0	0	0	0	0	0
15615	G>A	G	A	transition	MT-CYB	Exercise intolerance	Pathogenic(Last reviewed: Sep 30, 1999)	Pathogenic	no assertion criteria provided	2	Gly	Asp	290	0.727	1.13761	0	0	0	0	0	0	0	0
15812	G>A	G	A	transition	MT-CYB	Leber's optic atrophy	Pathogenic(Last reviewed: Jan 1, 1992)	Pathogenic	no assertion criteria provided	1	Val	Met	356	0.518	0.509197	201	63	0	138	0.00658887	0.0163551	0	0.00674751
15967	G>A	G	A	transition	MT-TP	Myoclonus with epilepsy with ragged red fibers|MERFF syndrome	Pathogenic(Last reviewed: Jan 29, 2015)	Pathogenic	no assertion criteria provided					0.65		0	0	0	0	0	0	0	0
15990	C>T	C	T	transition	MT-TP	Myopathy	Pathogenic(Last reviewed: Jul 1, 1993)	Pathogenic	no assertion criteria provided					0.65		0	0	0	0	0	0	0	0
