# Supplementary material for: Background sequence characteristics influence the occurrence and severity of disease-causing mtDNA mutations
Source: PLoS Genet. 2017 Dec 18;13(12):e1007126. doi: 10.1371/journal.pgen.1007126 (PMC5757940; doi:10.1371/journal.pgen.1007126)
Supplement: S4 Table — (XLSX) [file pgen.1007126.s011.xlsx]

## Sheet: Disease-causing Mutations
rCRS	Ref	Alt	ntchange	Genes	Pathogenicity Score	mtDNA Selection Score	Branches in the mtDNA phylogenetic tree	Phynotype_ClinVar	AllSamples_Number	AllSamples_Freq	L_No	M_No	N_No	L_Freq	M_Freq	N_Freq	Codon Position	Amino acid	New amino acid	Amino acid position in protein
1494	C	T	transition	MT-RNR1				Aminoglycoside-induced deafness|Deafness, nonsyndromic sensorineural, mitochondrial	3	9.83413e-05	0	2	1	0	0.000322477	4.8895e-05
1555	A	G	transition	MT-RNR1				Aminoglycoside-induced deafness|Deafness, nonsyndromic sensorineural, mitochondrial|Cardiomyopathy, restrictive	57	0.00186849	5	13	39	0.00129803	0.0020961	0.0019069
3243	A	G	transition	MT-TL1	1			3-Methylglutaconic aciduria|Cyclical vomiting syndrome|Diabetes-deafness syndrome maternally transmitted|Age-related macular degeneration 2|Myoclonus with epilepsy with ragged red fibers|Juvenile myopathy, encephalopathy, lactic acidosis AND stroke|Leigh syndrome|Cytochrome-c oxidase deficiency|MERRF/MELAS overlap syndrome|Muscle stiffness, painful	9	0.000295024	2	1	6	0.000519211	0.000161238	0.00029337
3460	G	A	transition	MT-ND1	0.857	1.87559		Leber's optic atrophy|Mitochondrial complex I deficiency|Leigh syndrome	19	0.000622828	0	5	14	0	0.000806192	0.00068453	1	Ala	Thr	52
3635	G	A	transition	MT-ND1	0.797	1.48908		Leber's optic atrophy	8	0.000262243	0	4	4	0	0.000644953	0.00019558	2	Ser	Asn	110
3700	G	A	transition	MT-ND1	0.769	1.33705		Leber's optic atrophy	3	9.83413e-05	1	0	2	0.000259605	0	9.77899e-05	1	Ala	Thr	132
3733	G	A	transition	MT-ND1	0.885	2.08886		Leber's optic atrophy	2	6.55609e-05	0	0	2	0	0	9.77899e-05	1	Glu	Lys	143
3890	G	A	transition	MT-ND1	0.865	1.9342		Leigh syndrome	1	3.27804e-05	0	0	1	0	0	4.8895e-05	2	Arg	Gln	195
3946	G	A	transition	MT-ND1	0.778	1.38414		Juvenile myopathy, encephalopathy, lactic acidosis AND stroke	2	6.55609e-05	1	0	1	0.000259605	0	4.8895e-05	1	Glu	Lys	214
3949	T	C	transition	MT-ND1	0.76	1.29156		Juvenile myopathy, encephalopathy, lactic acidosis AND stroke	2	6.55609e-05	0	0	2	0	0	9.77899e-05	1	Tyr	His	215
4136	A	G	transition	MT-ND1	0.374	0.292653	M51a2|R8b2|C4b7	Leber's optic atrophy	34	0.00111454	1	15	18	0.000259605	0.00241857	0.00088011	2	Tyr	Cys	277
4160	T	C	transition	MT-ND1	0.853	1.84696		Leber's optic atrophy	1	3.27804e-05	0	0	1	0	0	4.8895e-05	2	Lys	Pro	285
4171	C	A	transversion	MT-ND1	0.591	0.674252		Leber's optic atrophy	2	6.55609e-05	0	0	2	0	0	9.77899e-05	1	Lys	Met	289
4284	G	A	transition	MT-TI	0.55			Myoclonus with epilepsy with ragged red fibers|Multisystem disorder	2	6.55609e-05	1	0	1	0.000259605	0	4.8895e-05
4295	A	G	transition	MT-TI	0.5		K1a4a1a	Deafness, nonsyndromic sensorineural, mitochondrial|Primary familial hypertrophic cardiomyopathy	84	0.00275356	0	0	84	0	0	0.00410718
4317	A	G	transition	MT-TI	0.1		H57|L2a1n	Cardiomyopathy, fatal infantile	15	0.000491707	3	2	10	0.000778816	0.000322477	0.00048895
4681	T	C	transition	MT-ND2	0.8	1.50636		Leigh syndrome|Leigh syndrome due to mitochondrial complex I deficiency	1	3.27804e-05	0	0	1	0	0	4.8895e-05	2	Lys	Pro	71
5521	G	A	transition	MT-TW	0.65			Mitochondrial myopathy	1	3.27804e-05	0	0	1	0	0	4.8895e-05
5532	G	A	transition	MT-TW	0.65			Neurogastrointestinal syndrome, mitochondrial	1	3.27804e-05	0	0	1	0	0	4.8895e-05
5631	G	A	transition	MT-TA				Mitochondrial myopathy	1	3.27804e-05	1	0	0	0.000259605	0	0
5650	G	A	transition	MT-TA	0.7			Myotonic dystrophy-like myopathy	1	3.27804e-05	0	0	1	0	0	4.8895e-05
6489	C	A	transversion	MT-CO1	0.641	0.817223	T2f1	Cytochrome c oxidase i deficiency	66	0.00216351	0	0	66	0	0	0.00322707	1	Lys	Ile	196
7444	G	A	transition	MT-CO1|MT-TS1			D4a6|W4b|H40b|V7|R8a1a1a2	Aminoglycoside-induced deafness|Leber's optic atrophy|Deafness, nonsyndromic sensorineural, mitochondrial	117	0.00383531	14	16	87	0.00363448	0.00257981	0.00425386
7445	A	C	transversion	MT-CO1|MT-TS1			D4j5a	Deafness, nonsyndromic sensorineural, mitochondrial	6	0.000196683	0	6	0	0	0.00096743	0
7445	A	G	transition	MT-CO1|MT-TS1				Keratoderma palmoplantar deafness|Deafness, nonsyndromic sensorineural, mitochondrial	1	3.27804e-05	0	0	1	0	0	4.8895e-05
7497	G	A	transition	MT-TS1	0.75			Exercise intolerance, muscle pain, and lactic acidemia	1	3.27804e-05	0	0	1	0	0	4.8895e-05
8296	A	G	transition	MT-TK	0.5		D4a2a|H14a2a|U2d2	Diabetes-deafness syndrome maternally transmitted	23	0.00075395	2	10	11	0.000519211	0.00161238	0.000537845
8313	G	A	transition	MT-TK	1			Myoneural gastrointestinal encephalopathy syndrome	1	3.27804e-05	0	1	0	0	0.000161238	0
8344	A	G	transition	MT-TK	0.9			Myoclonus with epilepsy with ragged red fibers|Leigh syndrome|Parkinson disease, mitochondrial	2	6.55609e-05	0	0	2	0	0	9.77899e-05
8851	T	C	transition	MT-ATP6	0.78	1.39483		Striatonigral degeneration, infantile, mitochondrial|Leigh syndrome	2	6.55609e-05	0	1	1	0	0.000161238	4.8895e-05	1	Trp	Arg	109
8993	T	C	transition	MT-ATP6	0.846	1.7979		Leigh syndrome|Ataxia and polyneuropathy, adult-onset	2	6.55609e-05	0	0	2	0	0	9.77899e-05	2	Lys	Pro	156
8993	T	G	transversion	MT-ATP6	0.824	1.65203		Neuropathy ataxia retinitis pigmentosa syndrome|Leigh syndrome|Ataxia	4	0.000131122	0	0	4	0	0	0.00019558	2	Lys	Arg	156
9176	T	C	transition	MT-ATP6	0.719	1.10314		Striatonigral degeneration, infantile, mitochondrial|Leigh syndrome	3	9.83413e-05	0	0	3	0	0	0.000146685	2	Lys	Pro	217
9176	T	G	transversion	MT-ATP6	0.777	1.37883		Leigh syndrome	1	3.27804e-05	0	0	1	0	0	4.8895e-05	2	Lys	Arg	217
9185	T	C	transition	MT-ATP6	0.751	1.24761		Leigh syndrome	3	9.83413e-05	0	0	3	0	0	0.000146685	2	Lys	Pro	220
9478	T	C	transition	MT-CO3	0.541	0.556294		Leigh syndrome	12	0.000393365	1	4	7	0.000259605	0.000644953	0.000342265	2	Val	Ala	91
9997	T	C	transition	MT-TG	0.4			Primary familial hypertrophic cardiomyopathy	1	3.27804e-05	0	0	1	0	0	4.8895e-05
10044	A	G	transition	MT-TG	0.3		L3h1b|H4a1a1	Sudden death	92	0.0030158	19	0	73	0.0049325	0	0.00356933
10197	G	A	transition	MT-ND3	0.594	0.682077		Leber hereditary optic neuropathy with dystonia|Leigh syndrome|Leigh syndrome due to mitochondrial complex I deficiency	4	0.000131122	1	1	2	0.000259605	0.000161238	9.77899e-05	1	Ala	Thr	47
10663	T	C	transition	MT-ND4L	0.479	0.43827		Leber's optic atrophy	1	3.27804e-05	1	0	0	0.000259605	0	0	2	Val	Ala	65
11253	T	C	transition	MT-ND4	0.406	0.330983	L4a|H35a|H6a1a	Leber's optic atrophy	194	0.00635941	25	8	161	0.00649013	0.00128991	0.00787209	2	Ile	Thr	165
11696	G	A	transition	MT-ND4	0.581	0.648812	M43|D4j|W5b|F2h|H1ae2|B2p	Leber's optic atrophy|Leber hereditary optic neuropathy with dystonia	156	0.00511375	3	135	18	0.000778816	0.0217672	0.00088011	1	Val	Ile	313
11778	G	A	transition	MT-ND4	0.852	1.83987	X2p1|T3	Leber's optic atrophy	109	0.00357307	0	60	49	0	0.0096743	0.00239585	2	Arg	His	340
12183	G	A	transition	MT-TH	0.55			Pigmentary retinopathy and sensorineural deafness	1	3.27804e-05	1	0	0	0.000259605	0	0
12258	C	A	transversion	MT-TS2	0.65			Retinitis pigmentosa-deafness syndrome|Cerebellar ataxia, cataract, and diabetes mellitus	1	3.27804e-05	0	0	1	0	0	4.8895e-05
12770	A	G	transition	MT-ND5	0.763	1.30655		Juvenile myopathy, encephalopathy, lactic acidosis AND stroke	1	3.27804e-05	0	1	0	0	0.000161238	0	2	Glu	Gly	145
12811	T	C	transition	MT-ND5	0.587	0.663958	M7b1a1|A2h1|H3h	Leber's optic atrophy	263	0.00862125	0	193	70	0	0.031119	0.00342265	1	Tyr	His	159
13042	G	A	transition	MT-ND5	0.754	1.26209		Myoclonus with epilepsy with ragged red fibers|Juvenile myopathy, encephalopathy, lactic acidosis AND stroke|Leigh syndrome due to mitochondrial complex I deficiency	1	3.27804e-05	0	0	1	0	0	4.8895e-05	1	Ala	Thr	236
13637	A	G	transition	MT-ND5	0.61	0.725369	M1a3|N1a3|U5b2|U6b2	Leber's optic atrophy	271	0.0088835	0	13	258	0	0.0020961	0.0126149	2	Gln	Arg	434
14459	G	A	transition	MT-ND6	0.623	0.76256		Leber's optic atrophy|Leber hereditary optic neuropathy with dystonia|Leigh syndrome|Leigh syndrome due to mitochondrial complex I deficiency	3	9.83413e-05	0	1	2	0	0.000161238	9.77899e-05	2	Ala	Val	72
14482	C	A	transversion	MT-ND6	0.585	0.658871		Leber's optic atrophy	2	6.55609e-05	0	0	2	0	0	9.77899e-05	3	Met	Ile	64
14484	T	C	transition	MT-ND6	0.627	0.774382	Q3b	Leber's optic atrophy|Leigh syndrome	47	0.00154068	3	16	28	0.000778816	0.00257981	0.00136906	1	Met	Val	64
14495	A	G	transition	MT-ND6	0.634	0.795514		Leber's optic atrophy	1	3.27804e-05	0	0	1	0	0	4.8895e-05	2	Lys	Ser	60
14568	C	T	transition	MT-ND6	0.661	0.882567		Leber's optic atrophy	7	0.000229463	0	0	7	0	0	0.000342265	1	Gly	Ser	36
14674	T	C	transition	MT-TE			M27b1	Mitochondrial myopathy, infantile, due to reversible cytochrome c oxidase deficiency	6	0.000196683	0	3	3	0	0.000483715	0.000146685
14709	T	C	transition	MT-TE	1			Diabetes-deafness syndrome maternally transmitted|Myopathy, mitochondrial, with diabetes mellitus	1	3.27804e-05	0	0	1	0	0	4.8895e-05
15498	G	A	transition	MT-CYB	0.502	0.478806		Infantile histiocytoid cardiomyopathy	10	0.000327804	0	3	7	0	0.000483715	0.000342265	2	Gly	Asp	251
